# Supplementary material for: Computational modelling of the regulation of Insulin signalling by oxidative stress
Source: BMC Syst Biol. 2013 May 24;7:41. doi: 10.1186/1752-0509-7-41 (PMC3668293; doi:10.1186/1752-0509-7-41)
Supplement: Additional file 4 — Description of Data: Sensitivity of model species to parameter variation at 0.2 nM Insulin and zero external ROS. [file 1752-0509-7-41-S4.csv]

	Values[k1].InitialValue	Values[kminus1].InitialValue	Values[k2].InitialValue	Values[kminus2].InitialValue	Values[k3].InitialValue	Values[kminus3].InitialValue	Values[k4].InitialValue	Values[kminus4].InitialValue	Values[k4prime].InitialValue	Values[kminus4prime].InitialValue	Values[k6].InitialValue	Values[cellsurf_vol].InitialValue	Values[cyto_vol].InitialValue	Values[vextracellular].InitialValue	Values[vcellsurface].InitialValue	Values[vcytoplasm].InitialValue	Values[navo].InitialValue	Values[k9_basal].InitialValue	Values[k9].InitialValue	Values[kminus9_basal].InitialValue	Values[kminus9].InitialValue	Values[k11].InitialValue	Values[kminus11].InitialValue	Values[k12].InitialValue	Values[kminus12].InitialValue	Values[kr16a].InitialValue	Values[kminusr16a].InitialValue	Values[k13_basal].InitialValue	Values[k13].InitialValue	Values[kminus13].InitialValue	Values[k14].InitialValue	Values[kminus14].InitialValue	Values[sc_pip].InitialValue	Values[pip3_basal].InitialValue	Values[k30f].InitialValue	Values[k30r].InitialValue	Values[k31f].InitialValue	Values[k31r].InitialValue	Values[k34f].InitialValue	Values[k34r1].InitialValue	Values[k34r2].InitialValue	Values[k34r3].InitialValue	Values[k35f].InitialValue	Values[k35r].InitialValue	Values[k36f].InitialValue	Values[ros_perm].InitialValue	Values[membrane_area].InitialValue	Values[k38r].InitialValue	Values[k38f].InitialValue
[extracellular_ROS]	-0	-0	-0	-0	-0	-0	-0	-0	-0	-0	-0	-0	-0	-0	-0	-0	-0	-0	-0	-0	-0	-0	-0	-0	-0	-0	-0	-0	-0	-0	-0	-0	-0	-0	-0	-0	-0	-0	-0	-0	-0	-0	-0	-0	-0	-0	-0	-0	-0
[Foxo1_Pa0_tot]	-0.388596	0.32206	2.78463e-05	1.80885e-05	-0.321882	0.382992	0.151456	-0.151646	0.00570031	1.83294e-05	-8.0257e-06	0	-0.0109858	0	0	0	0	-0.324372	-0.403742	0.0138416	0.714467	-0.612409	0.612316	0.233664	-0.233461	-1.70976e-07	-1.68707e-07	0	0	0	0	0	0	0.350956	-0.203859	0.203709	-0.002117	0.00215908	-0.0465004	0.00308883	0.0452666	-0.00172038	-0.05498	0.217829	-0.163096	0.000117024	0.000117024	0.0103487	-0.010279
[Foxo1_Pa1_tot]	0.24335	-0.201749	6.02733e-05	-3.68636e-05	0.201632	-0.240861	-0.126037	0.126231	-0.00362014	-2.28534e-05	1.37226e-05	0	0.00777507	0	0	0	0	0.201099	0.251976	-0.00861705	-0.444743	0.409811	-0.410078	-0.173205	0.173203	-1.9258e-06	-1.95927e-06	0	0	0	0	0	0	-0.217602	0.124129	-0.124178	0.00124882	-0.00128195	0.0227141	-0.0013549	-0.0222162	0.00114275	0.0268583	-0.106874	0.0799881	2.31767e-05	2.31767e-05	-0.00595133	0.00614267
[Foxo1_Pd0_tot]	-0.16767	0.138938	3.88819e-05	-1.2025e-06	-0.138863	0.164893	0.0543893	-0.0544456	0.00244184	3.82638e-06	-5.7514e-07	0	-0.00442543	0	0	0	0	-0.140673	-0.174507	0.00599008	0.309216	-0.254995	0.25484	0.0913731	-0.0912415	-7.7925e-07	-7.89404e-07	0	0	0	0	0	0	0.152194	-0.0892024	0.0890872	-0.000940525	0.00095604	-0.0225813	0.00155303	0.0219452	-0.000730499	-0.0266984	0.105615	-0.0790896	8.45148e-05	8.45148e-05	0.0046528	-0.00454129
[Foxo1_Pd1_tot]	0.126589	-0.104795	0.000288483	3.55243e-05	0.104937	-0.123693	-0.0310456	0.0313295	-0.00183719	6.70338e-05	0.00012851	0	0.00303826	0	0	0	0	0.106989	0.131619	-0.00445165	-0.234137	0.182397	-0.181337	-0.0583225	0.0583179	-5.65687e-06	-5.73807e-06	0	0	0	0	0	0	-0.115595	0.0686216	-0.0684956	0.000785006	-0.000595207	0.22641	-0.014326	-0.220215	0.00922377	0.267696	-1.06024	0.794149	-0.000192551	-0.000192551	-0.00492178	0.00562476
[Foxo1_Pe0_tot]	-0.177029	0.146689	3.10295e-05	-2.35592e-06	-0.146617	0.174072	0.0571165	-0.0571837	0.00257801	1.8304e-06	-4.64194e-06	0	-0.00466309	0	0	0	0	-0.148549	-0.184242	0.00632219	0.326496	-0.268915	0.268721	0.0961432	-0.0960072	-6.26208e-07	-6.34057e-07	0	0	0	0	0	0	0.16071	-0.0942207	0.0940979	-0.000995369	0.0010054	-0.0304532	0.00205506	0.0296013	-0.00104518	-0.0360057	0.142476	-0.106697	9.33233e-05	9.33233e-05	0.00495691	-0.00486407
[Foxo1_Pe1_tot]	0.11658	-0.0965105	0.000277488	3.38484e-05	0.0966464	-0.113896	-0.0284328	0.0287046	-0.00169421	6.4468e-05	0.000122994	0	0.00279282	0	0	0	0	0.0985463	0.121201	-0.00409698	-0.215647	0.167776	-0.166778	-0.0534989	0.0534978	-5.43016e-06	-5.51029e-06	0	0	0	0	0	0	-0.106473	0.0632205	-0.0631056	0.000725312	-0.000543036	0.216572	-0.013699	-0.210652	0.0088296	0.256064	-1.01424	0.759627	-0.000183029	-0.000183029	-0.00458443	0.00526295
[Foxo1_pUb0_tot]	-0.155559	0.128894	3.83032e-05	-2.71097e-06	-0.12884	0.152925	0.0491534	-0.0492042	0.00226358	2.36926e-06	-7.87128e-07	0	-0.00406484	0	0	0	0	-0.130598	-0.161937	0.00555887	0.286977	-0.235386	0.235207	0.0835501	-0.0834256	-8.0689e-07	-8.17603e-07	0	0	0	0	0	0	0.141288	-0.0829209	0.0828049	-0.000876562	0.000889319	-0.0222171	0.00152861	0.0215872	-0.000714425	-0.0262677	0.103896	-0.0778054	8.52954e-05	8.52954e-05	0.00434742	-0.00423633
[Foxo1_pUb1_tot]	-0.337238	0.279571	5.22209e-05	2.13755e-05	-0.279196	0.332507	0.12853	-0.12866	0.00493869	2.61865e-05	5.05877e-06	0	-0.00949993	0	0	0	0	-0.281682	-0.350483	0.0120284	0.620528	-0.530335	0.530532	0.201708	-0.201477	-4.75773e-07	-4.79259e-07	0	0	0	0	0	0	0.304845	-0.177049	0.17695	-0.00183269	0.00189162	-0.0229109	0.00159145	0.0223209	-0.000765625	-0.0270889	0.107362	-0.0803488	6.77073e-05	6.77073e-05	0.00888577	-0.00875652
[cytoplasm_Foxo1_tot]	0.155059	-0.128564	4.15383e-05	-3.25448e-05	0.128487	-0.153805	-0.0893001	0.0894331	-0.00231385	-2.2012e-05	4.56817e-06	0	0.00522698	0	0	0	0	0.127541	0.160333	-0.0054808	-0.28258	0.269137	-0.269415	-0.118545	0.118583	-1.49564e-06	-1.5264e-06	0	0	0	0	0	0	-0.138008	0.0780147	-0.078085	0.000769984	-0.000805164	-0.00191669	0.000218453	0.00175939	0.000148004	-0.00226402	0.00852805	-0.0064361	5.52008e-05	5.52008e-05	-0.00354132	0.00368068
[nucleus_Foxo1_tot]	-0.293702	0.2434	4.15588e-05	1.21467e-05	-0.243268	0.289372	0.111374	-0.111503	0.00430198	1.51953e-05	-3.51025e-07	0	-0.00821566	0	0	0	0	-0.245357	-0.305251	0.0104696	0.540234	-0.460346	0.460239	0.17403	-0.173865	-6.2733e-07	-6.33964e-07	0	0	0	0	0	0	0.265458	-0.154418	0.154286	-0.00160568	0.00164434	-0.0278318	0.00189451	0.027088	-0.000961227	-0.032907	0.130335	-0.0975777	9.39112e-05	9.39112e-05	0.00782563	-0.00771726
[dnabound_Foxo1_tot]	-0.361219	0.299368	3.59258e-05	1.7161e-05	-0.299201	0.356019	0.140206	-0.140376	0.00529244	1.88583e-05	-4.55345e-06	0	-0.0102065	0	0	0	0	-0.301552	-0.375327	0.0128696	0.664173	-0.569076	0.568997	0.217006	-0.216817	-2.89526e-07	-2.84892e-07	0	0	0	0	0	0	0.326264	-0.18952	0.189378	-0.00196747	0.00201216	-0.0358783	0.00241105	0.0349294	-0.00129343	-0.042421	0.16807	-0.125831	0.000102498	0.000102498	0.00957609	-0.00948398
[Foxo1_all]	-0.167293	0.138625	3.9202e-05	-1.15539e-06	-0.138551	0.164523	0.0542797	-0.0543356	0.00243635	3.90745e-06	-4.09582e-07	0	-0.00441586	0	0	0	0	-0.140355	-0.174114	0.00597669	0.308519	-0.254434	0.25428	0.0911811	-0.0910497	-7.85506e-07	-7.95752e-07	0	0	0	0	0	0	0.151851	-0.089	0.0888851	-0.000938312	0.00095405	-0.0222619	0.00153267	0.0216346	-0.000717732	-0.0263208	0.10412	-0.0779697	8.41595e-05	8.41595e-05	0.00464052	-0.00452826
[InR]	-0.133552	0.110631	-1.99263e-05	-1.44776e-05	-0.110635	0.130633	-0.372644	0.373366	0.0012687	-1.70486e-05	5.24311e-05	0	-0.00290687	0	0	0	0	-0.101096	-0.124597	0.00427057	0.221446	-0.17372	0.173244	0.0568142	-0.0566979	3.90928e-08	3.88199e-08	0	0	0	0	0	0	0.109357	-0.0682187	0.0680693	-0.000704892	0.000667093	-0.012627	0.000793239	0.0122203	-0.000424805	-0.0149233	0.0588826	-0.0440745	7.13845e-06	7.13845e-06	0.00354219	-0.00359498
[Ins_InR]	0.866315	-0.717213	-1.99263e-05	-1.44776e-05	-0.282149	0.130633	-0.372644	0.373366	0.0012687	-1.70486e-05	5.24311e-05	0	-0.00290687	0	0	0	0	-0.101096	-0.124597	0.00427057	0.221446	-0.17372	0.173244	0.0568142	-0.0566979	3.90889e-08	3.88185e-08	0	0	0	0	0	0	0.109357	-0.0682187	0.0680693	-0.000704892	0.000667093	-0.012627	0.000793239	0.0122203	-0.000424805	-0.0149233	0.0588826	-0.0440744	7.13845e-06	7.13845e-06	0.00354219	-0.00359498
[Ins_InR_P]	0.945217	-0.782443	3.64497e-05	-4.55478e-06	0.782929	-0.93166	-0.394306	0.395132	-0.0138906	9.54986e-06	7.48676e-05	0	-0.000894189	0	0	0	0	-0.0347534	-0.0425657	0.00147117	0.0758896	-0.0560998	0.0559477	0.0162846	-0.0162043	-8.42115e-07	-8.59525e-07	0	0	0	0	0	0	0.0376214	0.231513	-0.231303	-0.000244578	0.000249904	0.0527981	-0.00338151	-0.0514094	0.00217913	0.0624321	-0.247435	0.185387	-7.49719e-05	-7.49719e-05	-0.0114226	0.0115268
[Ins_2_InR_P]	0.945217	-0.782443	1.00004	-0.999006	0.782929	-0.93166	-0.394306	0.395132	-0.0138907	9.54988e-06	7.48676e-05	0	-0.000894189	0	0	0	0	-0.0347534	-0.0425657	0.00147117	0.0758896	-0.0560998	0.0559477	0.0162846	-0.0162043	-8.42109e-07	-8.59521e-07	0	0	0	0	0	0	0.0376214	0.231513	-0.231303	-0.000244578	0.000249904	0.0527981	-0.00338151	-0.0514094	0.00217913	0.0624321	-0.247435	0.185387	-7.49719e-05	-7.49719e-05	-0.0114226	0.0115268
[cellsurface_GLUT4]	0.218534	-0.181119	1.27732e-05	-1.85537e-05	0.181039	-0.21571	-0.0956866	0.0958218	-0.00321986	-1.36985e-05	8.80275e-06	0	0.00648535	0	0	0	0	0.18173	0.226762	-0.00776588	-0.400824	0.353396	-0.353397	-0.140575	0.140512	0.345493	-0.345504	0.147425	0.553239	-0.700293	0	0	0	-0.196609	0.113431	-0.113388	0.00116478	-0.00118959	0.0239459	-0.00153669	-0.0233454	0.000992451	0.0283135	-0.112328	0.0841006	-3.10021e-05	-3.10021e-05	-0.00563605	0.00568059
[cytoplasm_InR]	-0.134919	0.111766	-1.91367e-05	-1.40423e-05	-0.111768	0.131995	0.618665	-0.619825	0.00271836	-1.74024e-05	5.25654e-05	0	-0.00299772	0	0	0	0	-0.103566	-0.127689	0.00437662	0.226903	-0.178621	0.17815	0.0588152	-0.0586981	3.60341e-08	3.59444e-08	0	0	0	0	0	0	0.11203	-0.069341	0.0691922	-0.000720365	0.000683719	-0.012831	0.000808022	0.0124199	-0.000432254	-0.0151645	0.0598418	-0.0447926	8.22257e-06	8.22257e-06	0.00359786	-0.00364853
[cytoplasm_Ins_2_InR_P]	1.02486	-0.848275	1.00009	-0.998995	0.848897	-1.00961	-0.417056	0.417986	0.984928	-0.000588315	-0.998255	0	0.00113534	0	0	0	0	0.0321961	0.040214	-0.0013531	-0.0709619	0.0625509	-0.0623457	-0.0245623	0.0246092	-1.74762e-06	-1.77778e-06	0	0	0	0	0	0	-0.0347589	0.535239	-0.534482	0.000219927	-0.000170638	0.119085	-0.0076108	-0.115868	0.00481778	0.140807	-0.557667	0.417908	-0.000157225	-0.000157225	-0.0265813	0.0268453
[cytoplasm_Ins_InR_P]	1.02486	-0.848275	9.41603e-05	5.67819e-06	0.848897	-1.00961	-0.417056	0.417986	0.984928	-0.000588315	-0.998255	0	0.00113534	0	0	0	0	0.0321961	0.040214	-0.0013531	-0.0709619	0.0625509	-0.0623457	-0.0245623	0.0246092	-1.74762e-06	-1.77778e-06	0	0	0	0	0	0	-0.0347589	0.535239	-0.534482	0.000219927	-0.000170638	0.119085	-0.0076108	-0.115868	0.00481778	0.140807	-0.557667	0.417908	-0.000157225	-0.000157225	-0.0265813	0.0268453
[InR_tot]	-0.111771	0.0926002	-1.86942e-05	-1.42348e-05	-0.0925955	0.109188	-0.275781	0.276321	0.00122738	-1.66176e-05	-7.12255e-05	0	-0.00287467	0	0	0	0	-0.0999834	-0.123225	0.00422379	0.219008	-0.171798	0.171329	0.0561826	-0.056067	2.07877e-08	2.01834e-08	0	0	0	0	0	0	0.108154	-0.0622053	0.0620633	-0.000697006	0.000660202	-0.0113104	0.000709399	0.0109399	-0.000372337	-0.0133666	0.0527186	-0.039457	5.56746e-06	5.56746e-06	0.00324192	-0.00329129
[InR_bound]	0.945212	-0.78244	3.65797e-05	-4.68856e-06	0.782865	-0.931596	-0.394305	0.39513	-0.0138897	9.54827e-06	7.48663e-05	0	-0.000894309	0	0	0	0	-0.0347574	-0.0425707	0.00147134	0.0758983	-0.0561068	0.0559547	0.016287	-0.0162067	-8.42062e-07	-8.59471e-07	0	0	0	0	0	0	0.0376257	0.231495	-0.231286	-0.000244605	0.000249929	0.0527942	-0.00338126	-0.0514056	0.00217897	0.0624274	-0.247416	0.185373	-7.4967e-05	-7.4967e-05	-0.0114217	0.0115259
[InR_active]	0.945217	-0.782443	3.65831e-05	-4.68798e-06	0.782929	-0.93166	-0.394306	0.395132	-0.0138906	9.54986e-06	7.48676e-05	0	-0.000894189	0	0	0	0	-0.0347534	-0.0425657	0.00147117	0.0758896	-0.0560998	0.0559477	0.0162846	-0.0162043	-8.42115e-07	-8.59525e-07	0	0	0	0	0	0	0.0376214	0.231513	-0.231303	-0.000244578	0.000249904	0.0527981	-0.00338151	-0.0514094	0.00217913	0.0624321	-0.247435	0.185387	-7.49719e-05	-7.49719e-05	-0.0114226	0.0115268
[PTP1B]	-0.0794964	0.0658364	-5.43595e-05	-9.77007e-06	-0.0658648	0.0779701	0.0235081	-0.0235962	0.00115752	-1.75241e-05	-2.9492e-05	0	-0.00202781	0	0	0	0	-0.0668778	-0.0826923	0.0028224	0.146714	-0.118569	0.118233	0.0408555	-0.0408177	8.04274e-07	7.89686e-07	0	0	0	0	0	0	0.0723107	-0.303656	0.303433	-0.000463396	0.000420927	-0.0663019	0.0042311	0.0644899	-0.00263572	-0.0783906	0.310516	-0.232505	8.62469e-05	8.62469e-05	0.0151645	-0.0153198
[IRS1_TyrP_PI3K]	0.596764	-0.494289	2.79963e-05	-5.09602e-05	0.494339	-0.588665	-0.262549	0.262995	-0.00878727	-3.82202e-05	1.99799e-05	0	0.0177195	0	0	0	0	-0.306128	-0.380411	0.0130015	0.673605	0.027475	-0.0274644	-0.384312	0.384302	-1.75259e-06	-1.77854e-06	0	0	0	0	0	0	0.331205	0.309634	-0.309409	-0.00207979	0.00200516	0.0642061	-0.00412186	-0.0625949	0.00265463	0.0759168	-0.30113	0.225524	-8.94491e-05	-8.94491e-05	-0.0151234	0.0152343
[PI345P3]	0.331318	-0.274424	1.6141e-05	-2.81018e-05	0.274452	-0.326816	-0.145636	0.145884	-0.0048786	-2.09593e-05	1.14099e-05	0	0.00983397	0	0	0	0	0.275462	0.343781	-0.0117691	-0.607051	0.0165327	-0.0165227	-0.21325	0.213245	-9.80441e-07	-9.95402e-07	0	0	0	0	0	0	0.182585	0.171921	-0.171795	0.00176442	-0.00180278	0.0362904	-0.00232946	-0.0353779	0.0014993	0.0429095	-0.170197	0.127466	-5.04509e-05	-5.04509e-05	-0.00854293	0.00860614
[PIP2]	-0.000687622	0.000569544	-3.34994e-08	5.83229e-08	-0.000569603	0.000678279	0.000302255	-0.000302769	1.01251e-05	4.34992e-08	-2.36803e-08	0	-2.04096e-05	0	0	0	0	-0.000571697	-0.000713488	2.44257e-05	0.00125988	-3.43122e-05	3.42914e-05	0.000442583	-0.000442571	2.03478e-09	2.06588e-09	0	0	0	0	0	0	-0.00037894	-0.000356807	0.000356546	-3.66191e-06	3.74152e-06	-7.53177e-05	4.8346e-06	7.34239e-05	-3.11167e-06	-8.9055e-05	0.00035323	-0.000264546	1.04707e-07	1.04707e-07	1.77301e-05	-1.78613e-05
[PI345P3_mol]	0.331318	-0.274424	1.6141e-05	-2.81018e-05	0.274452	-0.326816	-0.145636	0.145884	-0.0048786	-2.09593e-05	1.14099e-05	0	0.00983397	0	0	0	0	0.275462	0.343781	-0.0117691	-0.607051	0.0165327	-0.0165227	-0.21325	0.213245	-9.80441e-07	-9.95402e-07	0	0	0	0	0	1	0.182585	0.171921	-0.171795	0.00176442	-0.00180278	0.0362904	-0.00232946	-0.0353779	0.0014993	0.0429095	-0.170197	0.127466	-5.04509e-05	-5.04509e-05	-0.00854293	0.00860614
[PIP2_mol]	-0.000687622	0.000569544	-3.34994e-08	5.83229e-08	-0.000569603	0.000678279	0.000302255	-0.000302769	1.01251e-05	4.34992e-08	-2.36804e-08	0	-2.04096e-05	0	0	0	0	-0.000571697	-0.000713488	2.44257e-05	0.00125988	-3.43122e-05	3.42914e-05	0.000442583	-0.000442571	2.03476e-09	2.06576e-09	0	0	0	0	0	1	-0.00037894	-0.000356807	0.000356546	-3.66191e-06	3.74152e-06	-7.53177e-05	4.8346e-06	7.34239e-05	-3.11167e-06	-8.9055e-05	0.00035323	-0.000264546	1.04706e-07	1.04706e-07	1.77301e-05	-1.78613e-05
[Akt]	-0.00575441	0.00476633	-2.86689e-07	4.93685e-07	-0.00476675	0.0056763	0.00252688	-0.00253116	8.47963e-05	3.67522e-07	-1.98468e-07	0	-0.000170775	0	0	0	0	-0.00478446	-0.00597093	0.000204417	0.0105438	-0.00931051	0.00930071	0.00370285	-0.00370272	1.70758e-08	1.74536e-08	0	0	0	0	0	0	0.00517328	-0.00298606	0.00298391	-3.06431e-05	3.13171e-05	-0.000630311	4.04638e-05	0.000614473	-2.60532e-05	-0.000745277	0.00295612	-0.00221392	8.69467e-07	8.69467e-07	0.00014838	-0.000149481
[Akt_P2]	0.632032	-0.523507	3.14883e-05	-5.42236e-05	0.523553	-0.623453	-0.277538	0.278008	-0.00931355	-4.03665e-05	2.17986e-05	0	0.0187569	0	0	0	0	0.525498	0.655814	-0.0224521	-1.15808	1.02261	-1.02154	-0.4067	0.406685	-1.87552e-06	-1.91702e-06	0	0	0	0	0	0	-0.568204	0.327972	-0.327736	0.00336566	-0.00343969	0.0692298	-0.00444432	-0.0674902	0.00286154	0.081857	-0.324684	0.243164	-9.54974e-05	-9.54974e-05	-0.0162972	0.0164182
[PKC]	-0.00763248	0.00632193	-3.79738e-07	6.54494e-07	-0.00632248	0.0075289	0.00335176	-0.00335744	0.000112469	4.87289e-07	-2.63116e-07	0	-0.000226512	0	0	0	0	-0.00634595	-0.00791966	0.000271133	0.0139851	-0.000381734	0.000381494	-0.0070509	0.00704874	2.2724e-08	2.32248e-08	0	0	0	0	0	0	0.00686169	-0.00396062	0.00395777	-4.06442e-05	4.15377e-05	-0.000836026	5.36699e-05	0.000815018	-3.45553e-05	-0.000988514	0.00392092	-0.00293647	1.15377e-06	1.15377e-06	0.000196807	-0.000198267
[PKC_P]	0.630147	-0.521947	3.13516e-05	-5.40359e-05	0.521992	-0.621596	-0.276726	0.277194	-0.00928562	-4.02312e-05	2.17232e-05	0	0.0187012	0	0	0	0	0.52393	0.653857	-0.0223851	-1.15463	0.0315164	-0.0314966	0.582131	-0.581953	-1.87613e-06	-1.91747e-06	0	0	0	0	0	0	-0.56651	0.326994	-0.326759	0.00335563	-0.00342941	0.0690233	-0.00443105	-0.0672889	0.00285293	0.0816129	-0.323716	0.242439	-9.52569e-05	-9.52569e-05	-0.0162486	0.0163692
[AS160]	-0.237208	0.196563	-1.20608e-05	2.0551e-05	-0.196503	0.234099	0.104119	-0.104273	0.00349722	1.53272e-05	-8.18126e-06	0	-0.00704047	0	0	0	0	-0.197238	-0.246133	0.0084288	0.434937	-0.383713	0.383602	0.152668	-0.152616	-0.375207	0.375108	0	0	0	0	0	0	0.213354	-0.123108	0.12305	-0.00126337	0.00129145	-0.0259883	0.00166855	0.0253369	-0.00107467	-0.0307284	0.121903	-0.0912765	3.55836e-05	3.55836e-05	0.00611803	-0.00616352
[AS160_P]	0.394763	-0.327121	2.00717e-05	-3.42011e-05	0.327021	-0.38959	-0.173275	0.173532	-0.0058201	-2.55077e-05	1.36153e-05	0	0.0117168	0	0	0	0	0.328245	0.409617	-0.0140273	-0.723825	0.638578	-0.638394	-0.254072	0.253984	0.624423	-0.624258	0	0	0	0	0	0	-0.355066	0.204877	-0.204781	0.00210251	-0.00214925	0.0432499	-0.00277682	-0.0421659	0.00178848	0.0511384	-0.202872	0.151903	-5.92186e-05	-5.92186e-05	-0.0101817	0.0102574
[cytoplasm_GLUT4]	-0.0933022	0.0773279	-5.45344e-06	7.92142e-06	-0.0772936	0.0920964	0.0408529	-0.0409107	0.0013747	5.8485e-06	-3.75829e-06	0	-0.00276889	0	0	0	0	-0.0775887	-0.096815	0.00331561	0.17113	-0.150881	0.150881	0.060018	-0.0599908	-0.147507	0.147511	-0.0629425	-0.236203	0.298987	0	0	0	0.0839413	-0.0484288	0.0484105	-0.000497297	0.000507889	-0.0102236	0.000656083	0.00996719	-0.000423722	-0.0120883	0.0479577	-0.0359063	1.32362e-05	1.32362e-05	0.00240629	-0.0024253
[PTEN]	-0.000903982	0.000748532	-6.50102e-07	-1.15888e-07	-0.000748937	0.000886447	0.000266631	-0.000267633	1.32338e-05	-2.06775e-07	-3.53151e-07	0	-2.30467e-05	0	0	0	0	-0.000760536	-0.000940359	3.20832e-05	0.00166802	-0.00134772	0.00134352	0.000463852	-0.000463479	9.58315e-09	9.62684e-09	0	0	0	0	0	0	0.000822175	-0.000484297	0.000483461	-0.00297858	0.00297557	-0.000754889	4.81695e-05	0.000734152	-3.00428e-05	-0.000892542	0.00353408	-0.00264765	9.48806e-07	9.48806e-07	0.000172646	-0.000174451
[PP2A]	0	0	0	0	0	0	0	0	0	0	0	0	0	0	0	0	0	0	0	0	0	0	0	0	0	0	0	0	0	0	0	0	0	0	0	0	0	0	0	0	0	0	0	0	0	0	0	0	0
[PTP1B_ox]	0.224944	-0.186291	0.000153816	2.76455e-05	0.186371	-0.220625	-0.0665187	0.066768	-0.00327532	4.95863e-05	8.34509e-05	0	0.00573792	0	0	0	0	0.189238	0.233987	-0.00798627	-0.415144	0.335505	-0.334554	-0.115605	0.115498	-2.27578e-06	-2.2345e-06	0	0	0	0	0	0	-0.204611	0.859226	-0.858596	0.00131123	-0.00119106	0.187608	-0.0119723	-0.182481	0.00745807	0.221815	-0.878639	0.657899	-0.000244045	-0.000244045	-0.0429097	0.0433491
[PTP1B_plus_PTP1B_ox]	0	0	0	0	0	0	0	0	0	0	0	0	0	0	0	0	0	0	0	0	0	0	0	0	0	0	0	0	0	0	0	0	0	0	0	0	0	0	0	0	0	0	0	0	0	0	0	0	0
[PTEN_ox]	0.303128	-0.251002	0.000217996	3.88602e-05	0.251138	-0.297248	-0.0894082	0.0897442	-0.00443765	6.93368e-05	0.000118421	0	0.00772815	0	0	0	0	0.255027	0.315326	-0.0107583	-0.55933	0.451926	-0.450517	-0.155541	0.155416	-3.21352e-06	-3.22815e-06	0	0	0	0	0	0	-0.275696	0.162397	-0.162117	0.998794	-0.997785	0.253134	-0.0161525	-0.24618	0.0100741	0.299292	-1.18507	0.887824	-0.000318159	-0.000318159	-0.0578928	0.0584978
[PTEN_plus_PTEN_ox]	0	0	0	0	0	0	0	0	0	0	0	0	0	0	0	0	0	0	0	0	0	0	0	0	0	0	0	0	0	0	0	0	0	0	0	0	0	0	0	0	0	0	0	0	0	0	0	0	0
[ROS]	0.290176	-0.240298	0.000190783	2.90215e-05	0.240427	-0.284586	-0.0859199	0.0862169	-0.00413441	5.61912e-05	0.000100316	0	0.00739741	0	0	0	0	0.244105	0.30184	-0.0103081	-0.535444	0.432905	-0.43161	-0.149216	0.149074	-4.57825e-07	-1.08469e-07	0	0	0	0	0	0	-0.263917	0.155417	-0.155167	0.0016835	-0.00154286	0.241881	-0.0154407	-0.235258	0.00960746	0.285986	-1.1325	0.848351	-0.00032088	-0.00032088	-0.00788804	0.00839324
[GSH]	-0.0144626	0.0119766	-9.76045e-06	-1.67416e-06	-0.0119828	0.0141839	0.00428046	-0.00429591	0.000207971	-3.04353e-06	-5.24445e-06	0	-0.000368886	0	0	0	0	-0.0121666	-0.015044	0.00051354	0.0266875	-0.0215748	0.0215106	0.0074355	-0.00742876	8.49477e-08	7.42074e-08	0	0	0	0	0	0	0.0131539	-0.00774644	0.00773366	-8.41502e-05	7.66697e-05	-0.0120576	0.000769501	0.0117272	-0.000479176	-0.0142561	0.0564567	-0.0422877	1.57601e-05	1.57601e-05	0.0501958	-0.0502664
[GSSG]	0.27566	-0.228276	0.000186036	3.19099e-05	0.228395	-0.270347	-0.0815864	0.0818808	-0.00396397	5.80103e-05	9.99602e-05	0	0.00703103	0	0	0	0	0.231897	0.286742	-0.00978817	-0.50867	0.411219	-0.409997	-0.141722	0.141594	-1.61912e-06	-1.41441e-06	0	0	0	0	0	0	-0.250716	0.147649	-0.147405	0.00160392	-0.00146134	0.229819	-0.0146668	-0.223523	0.0091332	0.271724	-1.07608	0.806013	-0.000300391	-0.000300391	-0.956742	0.958087
[cytoplasm_SOD2]	-0.29022	0.240448	-0.00019024	-3.49678e-05	-0.240476	0.284779	0.0859139	-0.086242	0.0042766	-6.43123e-05	-0.000104079	0	-0.00740623	0	0	0	0	-0.244155	-0.301876	0.0103096	0.535948	-0.432899	0.431977	0.149296	-0.149125	2.99496e-06	3.02703e-06	0	0	0	0	0	0	0.264106	-0.155465	0.155252	-0.0016935	0.00154062	-0.0286901	0.00153857	0.0278013	-0.00130631	-0.0339432	0.134123	-0.100371	-8.7747e-05	-8.7747e-05	0.00789701	-0.00840429
[NOX_inact]	-2.89234e-06	-1.20109e-05	6.1893e-07	-6.60792e-06	-2.93519e-05	-9.46484e-06	-8.55266e-06	1.74961e-05	-5.10734e-07	-6.48237e-06	-1.72416e-06	0	-6.22589e-06	0	0	0	0	-5.17576e-06	-2.94242e-06	-3.30149e-06	-1.18229e-05	6.49185e-07	1.07653e-06	-5.26291e-06	-5.46504e-06	-2.02731e-07	-2.07766e-07	0	0	0	0	0	0	1.81541e-06	-7.91234e-06	-8.60789e-06	-6.32171e-06	-2.83081e-06	-0.131793	-0.030347	0.128237	0.0337962	-7.88626e-06	-9.04589e-06	-1.08607e-05	3.44906e-05	3.44906e-05	2.19233e-05	-5.03773e-07
[NOX]	-2.98228e-06	-1.23844e-05	6.38115e-07	-6.81346e-06	-3.02664e-05	-9.75917e-06	-8.81962e-06	1.80398e-05	-5.26589e-07	-6.68384e-06	-1.77555e-06	0	-6.41953e-06	0	0	0	0	-5.33674e-06	-3.03392e-06	-3.4042e-06	-1.21905e-05	6.69348e-07	1.11002e-06	-5.42646e-06	-5.63496e-06	-2.09035e-07	-2.14261e-07	0	0	0	0	0	0	1.8718e-06	-8.15841e-06	-8.87556e-06	-6.51833e-06	-2.91888e-06	0.84585	-0.0551484	-0.823119	0.0329319	-8.13134e-06	-9.32719e-06	-1.11984e-05	3.55626e-05	3.55626e-05	2.26046e-05	-5.19494e-07
[NOX_deact]	4.01113e-05	0.000166568	-8.58332e-06	9.16394e-05	0.000407058	0.000131259	0.00011861	-0.000242637	7.08289e-06	8.98981e-05	2.39086e-05	0	8.63413e-05	0	0	0	0	7.17781e-05	4.08058e-05	4.57855e-05	0.000163961	-9.00294e-06	-1.49294e-05	7.29865e-05	7.57897e-05	2.81149e-06	2.88135e-06	0	0	0	0	0	0	-2.51763e-05	0.000109729	0.000119375	8.76702e-05	3.92581e-05	0.845983	0.444713	-0.823065	-0.466774	0.000109367	0.000125449	0.000150618	-0.000478319	-0.000478319	-0.000304034	6.98643e-06
[NOX_total]	0	0	0	0	0	0	1.61133e-13	0	0	1.61133e-13	0	0	0	0	0	0	0	0	0	0	0	0	1.61133e-13	0	0	0	0	0	0	0	0	0	0	0	0	0	0	0	0	0	0	0	0	0	0	0	0	0	0
[IRS1]	-0.425648	0.352624	-6.3566e-05	-5.63386e-05	-0.352597	0.419392	0.15433	-0.154687	0.00623677	-6.56781e-05	-8.47413e-05	0	0.0161922	0	0	0	0	-0.339023	-0.421496	0.0143856	0.746191	-0.0348972	0.0347124	-0.360766	0.360694	4.52823e-08	4.3464e-08	0	0	0	0	0	0	0.366748	-0.224455	0.224165	-0.00230412	0.00218102	-0.0546607	0.00347553	0.0530741	-0.00215164	-0.0646304	0.255689	-0.191561	7.06516e-05	7.06516e-05	0.0114082	-0.0115575
[IRS1_TyrP]	0.598507	-0.495731	2.75798e-05	-5.11476e-05	0.495784	-0.590382	-0.26342	0.263866	-0.0088084	-3.84577e-05	1.97651e-05	0	0.0177634	0	0	0	0	-0.307077	-0.381593	0.0130417	0.675698	0.0275261	-0.0275164	-0.385473	0.385463	-1.64737e-06	-1.65782e-06	0	0	0	0	0	0	0.332232	0.310534	-0.310308	-0.00208628	0.00201122	0.064393	-0.00413391	-0.0627772	0.00266161	0.0761377	-0.302007	0.22618	-9.02351e-05	-9.02351e-05	-0.0151676	0.0152783
[IRS1_PolySerP]	0.208795	-0.173267	-1.83603e-05	-0.000103419	0.172992	-0.206829	-0.120566	0.120609	-0.00310959	-9.76463e-05	-5.36871e-05	0	-0.00966844	0	0	0	0	0.187926	0.235848	-0.00812436	-0.416095	0.0188408	-0.0189284	0.202488	-0.202793	-1.95057e-06	-1.99824e-06	0	0	0	0	0	0	-0.203412	0.105263	-0.105442	0.00108527	-0.00126426	0.0260755	-0.00170108	-0.0256012	0.00116343	0.0308305	-0.122922	0.0919027	-3.7937e-05	-3.7937e-05	-0.00507881	0.00508018
[IRS1_TyrP_PolySerP]	1.22912	-1.0175	5.96421e-05	-0.000105158	1.01811	-1.2117	-0.539877	0.54094	-0.0181042	-7.82238e-05	4.20392e-05	0	0.0435705	0	0	0	0	0.216778	0.272118	-0.00934723	-0.479893	0.0591121	-0.0590797	0.196463	-0.196742	-3.66687e-06	-3.74743e-06	0	0	0	0	0	0	-0.234559	0.637686	-0.637022	0.00127016	-0.0014186	0.133432	-0.00856558	-0.130073	0.00551613	0.157771	-0.625678	0.468714	-0.000184871	-0.000184871	-0.0314187	0.0316514
[IRS_total]	-0.300818	0.249166	-5.43454e-05	-6.39849e-05	-0.249186	0.296206	0.100758	-0.101032	0.00439866	-7.04013e-05	-7.75602e-05	0	0.0121426	0	0	0	0	-0.251879	-0.312785	0.0106634	0.553977	-0.0248846	0.0247195	-0.268736	0.268627	-3.1664e-07	-3.26236e-07	0	0	0	0	0	0	0.272459	-0.159528	0.159267	-0.00174339	0.00161203	-0.0390388	0.00247436	0.0378542	-0.00151166	-0.0461594	0.182443	-0.136718	4.96194e-05	4.96194e-05	0.00816552	-0.0082849
[PI3K]	-0.0017831	0.00147691	-8.36515e-08	1.52267e-07	-0.00147706	0.0017589	0.000784485	-0.000785816	2.62559e-05	1.142e-07	-5.96989e-08	0	-5.2945e-05	0	0	0	0	0.000914696	0.00113665	-3.88477e-05	-0.0020127	-8.20939e-05	8.20623e-05	0.00114831	-0.00114828	5.23661e-09	5.31419e-09	0	0	0	0	0	0	-0.000989624	-0.000925171	0.000924498	6.2143e-06	-5.99133e-06	-0.000191845	1.23159e-05	0.00018703	-7.93189e-06	-0.000226836	0.000899763	-0.000673854	2.6727e-07	2.6727e-07	4.51878e-05	-4.55194e-05
[JNK_P]	0.294226	-0.243634	0.000238845	3.47138e-05	0.24377	-0.288479	-0.0858015	0.086153	-0.00430123	6.18839e-05	0.000124053	0	0.00747141	0	0	0	0	0.2476	0.306083	-0.0104421	-0.543004	0.437745	-0.436331	-0.150022	0.14991	-4.57011e-06	-4.65136e-06	0	0	0	0	0	0	-0.267656	0.157745	-0.157481	0.00172237	-0.00155429	0.247104	-0.0157609	-0.240319	0.00986823	0.292164	-1.15689	0.866669	-0.000284744	-0.000284744	-0.0095623	0.0101397
[IKK_P]	0.296754	-0.245727	0.000241454	3.4897e-05	0.245864	-0.290956	-0.0865281	0.0868827	-0.0043378	6.22436e-05	0.000125253	0	0.00753521	0	0	0	0	0.249728	0.308713	-0.0105318	-0.547667	0.441497	-0.440067	-0.1513	0.151187	-4.63213e-06	-4.71484e-06	0	0	0	0	0	0	-0.269955	0.159102	-0.158835	0.00173715	-0.00156763	0.249243	-0.0158973	-0.242399	0.00995436	0.294694	-1.1669	0.874177	-0.000286613	-0.000286613	-0.00964426	0.0102272
[JNK]	-0.00319159	0.0026428	-2.59085e-06	-3.76555e-07	-0.00264428	0.00312926	0.000930726	-0.000934538	4.66572e-05	-6.71281e-07	-1.34566e-06	0	-8.10456e-05	0	0	0	0	-0.00268583	-0.00332021	0.00011327	0.00589019	-0.0047484	0.00473307	0.00162735	-0.00162614	4.9574e-08	5.04554e-08	0	0	0	0	0	0	0.00290338	-0.00171113	0.00170826	-1.86833e-05	1.68601e-05	-0.00268044	0.000170965	0.00260684	-0.000107045	-0.00316923	0.0125493	-0.00940113	3.08874e-06	3.08874e-06	0.000103726	-0.00010999
[JNK_plus_JNK_P]	0	0	0	0	0	0	0	0	0	0	0	0	0	0	0	0	0	0	0	0	0	0	0	0	0	0	0	0	0	0	0	0	0	0	0	0	0	0	0	0	0	0	0	0	0	0	0	0	0
[IKK]	-0.000643807	0.000533104	-5.23833e-07	-7.57089e-08	-0.000533402	0.000631229	0.000187722	-0.000188492	9.41085e-06	-1.35037e-07	-2.71736e-07	0	-1.63476e-05	0	0	0	0	-0.000541785	-0.000669752	2.28486e-05	0.00118816	-0.000957826	0.000954724	0.000328245	-0.000328001	1.00494e-08	1.02288e-08	0	0	0	0	0	0	0.000585666	-0.000345171	0.000344592	-3.76875e-06	3.40097e-06	-0.000540733	3.44892e-05	0.000525883	-2.15959e-05	-0.000639338	0.00253158	-0.00189653	6.21806e-07	6.21806e-07	2.09232e-05	-2.21879e-05
[IKK_plus_IKK_P]	0	0	0	0	0	0	0	0	0	0	0	0	0	0	0	0	0	0	0	0	0	0	0	0	0	0	0	0	0	0	0	0	0	0	0	0	0	0	0	0	0	0	0	0	0	0	0	0	0
[DUSP]	-0.00967672	0.00801303	-8.01093e-06	-1.05528e-06	-0.00801758	0.00948751	0.00281351	-0.00282518	0.000141464	-1.95127e-06	-4.06557e-06	0	-0.000245362	0	0	0	0	-0.00814381	-0.0100667	0.000343471	0.0178598	-0.0143889	0.0143422	0.00492582	-0.00492194	1.56727e-07	1.5938e-07	0	0	0	0	0	0	0.00880349	-0.00518904	0.00518056	-5.66072e-05	5.11416e-05	-0.00813963	0.000519091	0.00791629	-0.000325286	-0.00962392	0.0381092	-0.0285481	9.22983e-06	9.22983e-06	0.00186295	-0.00188379
[DUSP_ox]	0.291852	-0.241675	0.000241612	3.18274e-05	0.241812	-0.286146	-0.0848563	0.0852082	-0.00426658	5.88508e-05	0.000122619	0	0.00740017	0	0	0	0	0.245619	0.303615	-0.0103592	-0.538657	0.433972	-0.432563	-0.148564	0.148447	-4.72694e-06	-4.80695e-06	0	0	0	0	0	0	-0.265515	0.156503	-0.156247	0.00170729	-0.00154244	0.245493	-0.0156559	-0.238757	0.00981069	0.29026	-1.14938	0.861019	-0.000278374	-0.000278374	-0.056187	0.0568155
[DUSP_plus_DUSP_ox]	0	0	0	0	0	0	0	0	0	0	0	0	0	0	0	0	0	0	0	0	0	0	0	0	0	0	-1.65e-13	0	0	0	0	0	0	0	0	0	0	0	0	0	0	-1.65e-13	0	0	-1.65e-13	0	0	0	0
[degr_Foxo1]	0.105245	-0.0872105	-2.46623e-05	7.26932e-07	0.0871636	-0.103503	-0.0341479	0.0341831	-0.00153273	-2.45816e-06	2.57733e-07	0	0.00277806	0	0	0	0	0.088299	0.109537	-0.00376	-0.194093	0.160067	-0.15997	-0.057363	0.0572803	4.94242e-07	5.00678e-07	0	0	0	0	0	0	-0.0955307	0.0559908	-0.0559185	0.000590302	-0.000600203	0.0140052	-0.000964216	-0.0136105	0.000451533	0.0165587	-0.0655027	0.0490515	-5.29456e-05	-5.29456e-05	-0.0029194	0.00284877
[cytoplasm_Foxo1_Pa0_Pd0_Pe0_pUb0]	-0.0574447	0.0474789	2.41641e-05	-1.57611e-05	-0.0475533	0.0558087	0.0031243	-0.00314888	0.00081919	-1.06004e-05	-5.88353e-06	0	-0.00105154	0	0	0	0	-0.0492094	-0.0601792	0.00206805	0.106975	-0.0738153	0.0732409	0.0173317	-0.017275	-8.03685e-07	-8.20352e-07	0	0	0	0	0	0	0.0531346	-0.0323763	0.0322342	-0.000365391	0.000349635	-0.0311759	0.00209312	0.0302697	-0.00105374	-0.0368596	0.145722	-0.109166	9.44294e-05	9.44294e-05	0.00199046	-0.00190742
[cytoplasm_Foxo1_Pa0_Pd0_Pe0_pUb1]	-0.196148	0.162509	4.14774e-05	4.16063e-06	-0.162317	0.192926	0.0635719	-0.0636548	0.00286024	1.01179e-05	1.66367e-06	0	-0.00520576	0	0	0	0	-0.16456	-0.204137	0.0070097	0.361613	-0.299144	0.298845	0.10768	-0.107545	-6.12225e-07	-6.24995e-07	0	0	0	0	0	0	0.178003	-0.104214	0.104086	-0.00109313	0.00111828	-0.0269014	0.00183872	0.0261584	-0.000896245	-0.0318063	0.125873	-0.0942592	7.33699e-05	7.33699e-05	0.00542186	-0.00530876
[cytoplasm_Foxo1_Pa0_Pd0_Pe1_pUb0]	0.318257	-0.263649	0.000273002	1.32649e-05	0.263705	-0.313041	-0.11819	0.118576	-0.00465475	4.69239e-05	0.000123763	0	0.00883236	0	0	0	0	0.266152	0.330451	-0.0112666	-0.585373	0.495542	-0.494567	-0.184895	0.184841	-5.54112e-06	-5.60583e-06	0	0	0	0	0	0	-0.287794	0.167678	-0.167526	0.00179228	-0.00164587	0.22625	-0.0143281	-0.220117	0.00924512	0.267508	-1.05971	0.793699	-0.000198499	-0.000198499	-0.00968089	0.0103658
[cytoplasm_Foxo1_Pa0_Pd0_Pe1_pUb1]	0.181433	-0.150257	0.000291546	3.36009e-05	0.150555	-0.177881	-0.0584784	0.0587879	-0.00262206	6.77119e-05	0.000132058	0	0.00473303	0	0	0	0	0.15238	0.188446	-0.00639303	-0.334471	0.27312	-0.272129	-0.0957175	0.0957023	-5.23507e-06	-5.26521e-06	0	0	0	0	0	0	-0.164714	0.0968404	-0.0967027	0.00107516	-0.000887224	0.230631	-0.0145893	-0.224329	0.00940769	0.272687	-1.08003	0.808987	-0.000219601	-0.000219601	-0.00629903	0.00701426
[cytoplasm_Foxo1_Pa0_Pd1_Pe0_pUb0]	0.109926	-0.0910633	0.000270647	3.21834e-05	0.0911301	-0.107468	-0.0261816	0.0264309	-0.00159945	6.17668e-05	0.000119886	0	0.00262806	0	0	0	0	0.0929714	0.114289	-0.00386398	-0.203607	0.157868	-0.157122	-0.0501772	0.0501466	-5.45904e-06	-5.55892e-06	0	0	0	0	0	0	-0.10051	0.0596522	-0.0595677	0.0006861	-0.00050998	0.20805	-0.0131568	-0.202369	0.00849066	0.245988	-0.974403	0.729719	-0.000169858	-0.000169858	-0.00434647	0.00500646
[cytoplasm_Foxo1_Pa0_Pd1_Pe0_pUb1]	0.0773062	-0.0639864	0.000284427	3.89821e-05	0.0641761	-0.0751508	-0.0118231	0.0120688	-0.00112361	6.96846e-05	0.000126268	0	0.00163395	0	0	0	0	0.0658559	0.0804309	-0.00269819	-0.143663	0.1044	-0.103486	-0.0284104	0.0284131	-5.57818e-06	-5.6904e-06	0	0	0	0	0	0	-0.0711303	0.0428262	-0.0427258	0.000518631	-0.000325426	0.21488	-0.0135855	-0.208994	0.00876503	0.254064	-1.00629	0.753665	-0.000184561	-0.000184561	-0.00358387	0.00426929
[cytoplasm_Foxo1_Pa0_Pd1_Pe1_pUb0]	0.488512	-0.404482	0.00053285	6.63478e-05	0.40474	-0.479037	-0.148792	0.149424	-0.00699324	0.000121378	0.000256966	0	0.0126023	0	0	0	0	0.410723	0.507926	-0.01729	-0.900904	0.731947	-0.729369	-0.25422	0.254108	-9.42044e-06	-9.33146e-06	0	0	0	0	0	0	-0.443898	0.261189	-0.260761	0.00285973	-0.0025126	0.465253	-0.0295535	-0.452409	0.0187932	0.550101	-2.17712	1.63233	-0.000441314	-0.000441314	-0.0160725	0.0173472
[cytoplasm_Foxo1_Pa0_Pd1_Pe1_pUb1]	0.473854	-0.392303	0.000548234	7.19305e-05	0.392676	-0.464468	-0.142293	0.142929	-0.00678543	0.000128224	0.000264552	0	0.0121437	0	0	0	0	0.398546	0.492708	-0.0167623	-0.873944	0.707561	-0.704855	-0.244057	0.243968	-9.8467e-06	-9.79366e-06	0	0	0	0	0	0	-0.430689	0.253682	-0.253238	0.00278803	-0.00242555	0.473215	-0.0300552	-0.460136	0.0191171	0.559517	-2.21427	1.66027	-0.000455462	-0.000455462	-0.0157656	0.0170685
[cytoplasm_Foxo1_Pa1_Pd0_Pe0_pUb0]	0.417519	-0.346008	5.25743e-05	-5.62171e-05	0.345896	-0.412786	-0.204909	0.205228	-0.00618487	-4.01318e-05	1.21852e-05	0	0.0130291	0	0	0	0	0.345742	0.432662	-0.0148061	-0.763625	0.694138	-0.694128	-0.287841	0.287854	-2.20041e-06	-2.24696e-06	0	0	0	0	0	0	-0.373994	0.214167	-0.21416	0.00216573	-0.00223454	0.0247713	-0.00149592	-0.024267	0.00125547	0.0292917	-0.116691	0.0873078	1.92011e-05	1.92011e-05	-0.0102902	0.0104751
[cytoplasm_Foxo1_Pa1_Pd0_Pe0_pUb1]	0.237378	-0.196753	6.65861e-05	-3.27348e-05	0.196812	-0.234916	-0.126089	0.126292	-0.0035344	-1.70463e-05	1.78345e-05	0	0.00764084	0	0	0	0	0.195961	0.245712	-0.00839543	-0.433416	0.401523	-0.40165	-0.17072	0.170755	-1.86577e-06	-1.90358e-06	0	0	0	0	0	0	-0.211998	0.120866	-0.120895	0.00121791	-0.00124156	0.0241704	-0.00143915	-0.023625	0.00120897	0.0285803	-0.113666	0.0850921	4.66999e-06	4.66999e-06	-0.00579317	0.0059969
[cytoplasm_Foxo1_Pa1_Pd0_Pe1_pUb0]	0.737667	-0.610903	0.000298417	-2.24464e-05	0.611111	-0.726561	-0.301836	0.30256	-0.0108519	2.06368e-05	0.000140064	0	0.0212644	0	0	0	0	0.614888	0.765653	-0.0261618	-1.35342	1.17384	-1.17168	-0.45429	0.45429	-6.90222e-06	-7.00761e-06	0	0	0	0	0	0	-0.664724	0.385343	-0.384984	0.00402636	-0.00392698	0.274915	-0.0174493	-0.267532	0.0112553	0.325051	-1.28765	0.964709	-0.000261769	-0.000261769	-0.0205144	0.0212892
[cytoplasm_Foxo1_Pa1_Pd0_Pe1_pUb1]	0.564724	-0.467694	0.000313932	9.45289e-07	0.468032	-0.555901	-0.226179	0.226774	-0.00829108	4.34576e-05	0.000146655	0	0.0160923	0	0	0	0	0.471101	0.586172	-0.0200081	-1.03669	0.892826	-0.891061	-0.341859	0.341844	-6.53663e-06	-6.61187e-06	0	0	0	0	0	0	-0.509293	0.29579	-0.295493	0.0031173	-0.00297281	0.274707	-0.0174176	-0.267273	0.0112272	0.324804	-1.28647	0.963874	-0.00027634	-0.00027634	-0.0162003	0.0169954
[cytoplasm_Foxo1_Pa1_Pd1_Pe0_pUb0]	0.645539	-0.534654	0.000300903	-1.35105e-05	0.534802	-0.63572	-0.260719	0.261366	-0.00950456	2.79562e-05	0.000139724	0	0.0185046	0	0	0	0	0.538343	0.670069	-0.0228897	-1.18489	1.02396	-1.02214	-0.394252	0.39422	-6.97336e-06	-7.09858e-06	0	0	0	0	0	0	-0.582019	0.337653	-0.337347	0.00353928	-0.00342422	0.270059	-0.0171351	-0.262787	0.0110488	0.319309	-1.26485	0.947614	-0.000252456	-0.000252456	-0.0181854	0.0189566
[cytoplasm_Foxo1_Pa1_Pd1_Pe0_pUb1]	0.580497	-0.480779	0.000310271	-4.54214e-06	0.480986	-0.571506	-0.232177	0.232781	-0.00855003	3.69865e-05	0.000143707	0	0.0165543	0	0	0	0	0.484272	0.602569	-0.0205744	-1.06573	0.918138	-0.916405	-0.351806	0.351778	-6.9897e-06	-7.12655e-06	0	0	0	0	0	0	-0.523551	0.30399	-0.303702	0.0031983	-0.0030646	0.271294	-0.0172066	-0.263966	0.0110936	0.32077	-1.27055	0.951911	-0.000258715	-0.000258715	-0.0165721	0.0173564
[cytoplasm_Foxo1_Pa1_Pd1_Pe1_pUb0]	0.968773	-0.801985	0.000561148	2.60085e-05	0.802533	-0.952386	-0.359087	0.360118	-0.014106	9.16002e-05	0.000275834	0	0.0268378	0	0	0	0	0.810042	1.00628	-0.0343426	-1.77993	1.50876	-1.50443	-0.562673	0.562671	-1.12321e-05	-1.12183e-05	0	0	0	0	0	0	-0.875361	0.510409	-0.509691	0.00541753	-0.00512395	0.520135	-0.0330733	-0.505858	0.0210601	0.615	-2.43383	1.8253	-0.000511309	-0.000511309	-0.0284686	0.0298447
[cytoplasm_Foxo1_Pa1_Pd1_Pe1_pUb1]	0.905675	-0.749752	0.00057155	3.52294e-05	0.750333	-0.890134	-0.331393	0.332379	-0.0131866	0.000100802	0.000280599	0	0.0249477	0	0	0	0	0.75759	0.940794	-0.0320966	-1.66444	1.40609	-1.40196	-0.521527	0.521515	-1.15945e-05	-1.16266e-05	0	0	0	0	0	0	-0.818677	0.477756	-0.477067	0.00508727	-0.00477456	0.520955	-0.0331185	-0.506632	0.0210901	0.615969	-2.43758	1.82814	-0.000515188	-0.000515188	-0.0268998	0.0282891
[cytoplasm_RNA_InR]	-0.34435	0.285387	3.38234e-05	1.64283e-05	-0.285226	0.339389	0.133257	-0.133419	0.00504358	1.82661e-05	-4.5235e-06	0	-0.00972354	0	0	0	0	-0.287495	-0.357809	0.0122693	0.63319	-0.542285	0.542208	0.20665	-0.206469	-1.53969e-07	-1.44686e-07	0	0	0	0	0	0	0.311054	-0.180695	0.180559	-0.00187618	0.00191881	-0.0342008	0.00229885	0.0332959	-0.0012328	-0.0404376	0.160211	-0.119947	9.68635e-05	9.68635e-05	0.0091311	-0.00904338
[cytoplasm_RNA_SOD2]	-0.348273	0.288638	3.42088e-05	1.66154e-05	-0.288475	0.343256	0.134775	-0.134939	0.00510104	1.84742e-05	-4.57504e-06	0	-0.00983433	0	0	0	0	-0.290771	-0.361885	0.0124091	0.640404	-0.548463	0.548386	0.209004	-0.208822	-1.55733e-07	-1.46335e-07	0	0	0	0	0	0	0.314598	-0.182754	0.182616	-0.00189756	0.00194067	-0.0345904	0.00232504	0.0336752	-0.00124685	-0.0408983	0.162036	-0.121313	9.79671e-05	9.79671e-05	0.00923514	-0.00914641
[E2F1]	0	0	0	0	0	0	0	0	0	0	0	0	0	0	0	0	0	0	0	0	0	0	0	0	0	0	0	0	0	0	0	0	0	0	0	0	0	0	0	0	0	0	0	0	0	0	0	0	0
[SGK]	-0	-0	-0	-0	-0	-0	-0	-0	-0	-0	-0	-0	-0	-0	-0	-0	-0	-0	-0	-0	-0	-0	-0	-0	-0	-0	-0	-0	-0	-0	-0	-0	-0	-0	-0	-0	-0	-0	-0	-0	-0	-0	-0	-0	-0	-0	-0	-0	-0
[CDK2]	-0	-0	-0	-0	-0	-0	-0	-0	-0	-0	-0	-0	-0	-0	-0	-0	-0	-0	-0	-0	-0	-0	-0	-0	-0	-0	-0	-0	-0	-0	-0	-0	-0	-0	-0	-0	-0	-0	-0	-0	-0	-0	-0	-0	-0	-0	-0	-0	-0
[AMPK]	-0	-0	-0	-0	-0	-0	-0	-0	-0	-0	-0	-0	-0	-0	-0	-0	-0	-0	-0	-0	-0	-0	-0	-0	-0	-0	-0	-0	-0	-0	-0	-0	-0	-0	-0	-0	-0	-0	-0	-0	-0	-0	-0	-0	-0	-0	-0	-0	-0
[CBPP300]	0	0	0	0	0	0	0	0	0	0	0	0	0	0	0	0	0	0	0	0	0	0	0	0	0	0	0	0	0	0	0	0	0	0	0	0	0	0	0	0	0	0	0	0	0	0	0	0	0
[SIRT1]	0	0	0	0	0	0	0	0	0	0	0	0	0	0	0	0	0	0	0	0	0	0	0	0	0	0	0	0	0	0	0	0	0	0	0	0	0	0	0	0	0	0	0	0	0	0	0	0	0
[E3]	-0	-0	-0	-0	-0	-0	-0	-0	-0	-0	-0	-0	-0	-0	-0	-0	-0	-0	-0	-0	-0	-0	-0	-0	-0	-0	-0	-0	-0	-0	-0	-0	-0	-0	-0	-0	-0	-0	-0	-0	-0	-0	-0	-0	-0	-0	-0	-0	-0
[USP7]	0	0	0	0	0	0	0	0	0	0	0	0	0	0	0	0	0	0	0	0	0	0	0	0	0	0	0	0	0	0	0	0	0	0	0	0	0	0	0	0	0	0	0	0	0	0	0	0	0
[SCF]	0	0	0	0	0	0	0	0	0	0	0	0	0	0	0	0	0	0	0	0	0	0	0	0	0	0	0	0	0	0	0	0	0	0	0	0	0	0	0	0	0	0	0	0	0	0	0	0	0
[Proteasome]	0	0	0	0	0	0	0	0	0	0	0	0	0	0	0	0	0	0	0	0	0	0	0	0	0	0	0	0	0	0	0	0	0	0	0	0	0	0	0	0	0	0	0	0	0	0	0	0	0
[nucleus_Foxo1_Pa0_Pd0_Pe0_pUb0]	-0.463048	0.383766	1.81708e-05	2.28064e-05	-0.38357	0.456444	0.183303	-0.183542	0.00679703	2.07788e-05	-1.36296e-05	0	-0.0131683	0	0	0	0	-0.386338	-0.481009	0.0164865	0.851105	-0.732005	0.731899	0.280737	-0.28051	8.32712e-08	8.94564e-08	0	0	0	0	0	0	0.417998	-0.242613	0.242446	-0.0025174	0.00256276	-0.0600072	0.00395305	0.058421	-0.00227074	-0.07095	0.281146	-0.210499	0.000135592	0.000135592	0.0123169	-0.0122748
[nucleus_Foxo1_Pa0_Pd0_Pe0_pUb1]	-0.638377	0.529265	3.11663e-05	4.60978e-05	-0.528671	0.629858	0.259658	-0.259952	0.00937903	4.39222e-05	-8.12288e-06	0	-0.0184092	0	0	0	0	-0.532168	-0.662969	0.0227324	1.17332	-1.01641	1.01696	0.394639	-0.394261	4.17769e-07	4.29838e-07	0	0	0	0	0	0	0.575958	-0.333488	0.333369	-0.00344075	0.00353062	-0.0611342	0.00404326	0.0595743	-0.00233812	-0.0722833	0.286635	-0.214557	0.000117571	0.000117571	0.0167033	-0.0166446
[nucleus_Foxo1_Pa0_Pd0_Pe1_pUb0]	-0.0228916	0.0189992	0.000266782	4.5015e-05	-0.0188953	0.0236402	0.0325973	-0.0324293	0.000366002	7.21331e-05	0.00011674	0	-0.00133228	0	0	0	0	-0.0174326	-0.0235194	0.000856246	0.0398843	-0.0575097	0.0582203	0.0358527	-0.0358517	-5.06033e-06	-5.1394e-06	0	0	0	0	0	0	0.018917	-0.00920599	0.00926152	-1.89048e-05	0.000214487	0.19745	-0.0124741	-0.192028	0.00804485	0.233454	-0.924699	0.692448	-0.000156021	-0.000156021	-0.000956343	0.00159906
[nucleus_Foxo1_Pa0_Pd0_Pe1_pUb1]	-0.209867	0.174039	0.000282229	7.01305e-05	-0.173625	0.208415	0.114255	-0.114172	0.00312879	9.67007e-05	0.000123373	0	-0.00692259	0	0	0	0	-0.17292	-0.217561	0.00751431	0.383056	-0.361009	0.362024	0.157381	-0.157278	-4.75467e-06	-4.81824e-06	0	0	0	0	0	0	0.187213	-0.106082	0.106144	-0.00100293	0.0012465	0.196139	-0.012371	-0.190691	0.00797042	0.231902	-0.91834	0.687732	-0.000172345	-0.000172345	0.00372014	-0.00305903
[nucleus_Foxo1_Pa0_Pd1_Pe0_pUb0]	-0.224066	0.185714	0.000265627	6.50021e-05	-0.185547	0.222265	0.122437	-0.122388	0.00334711	8.85713e-05	0.000113966	0	-0.00735417	0	0	0	0	-0.184604	-0.232238	0.00800586	0.408642	-0.384426	0.385124	0.166879	-0.166829	-4.51589e-06	-4.56014e-06	0	0	0	0	0	0	0.199759	-0.113413	0.113429	-0.00108433	0.00131232	0.184984	-0.011669	-0.179853	0.00751322	0.218712	-0.866196	0.648589	-0.000137991	-0.000137991	0.00414566	-0.00351985
[nucleus_Foxo1_Pa0_Pd1_Pe0_pUb1]	-0.316664	0.262542	0.000279079	7.88612e-05	-0.262133	0.313854	0.162839	-0.162818	0.00470982	0.000102813	0.00012011	0	-0.0101312	0	0	0	0	-0.261612	-0.328339	0.0113064	0.578747	-0.534925	0.535939	0.227323	-0.227196	-4.4876e-06	-4.53767e-06	0	0	0	0	0	0	0.283157	-0.161362	0.1614	-0.00156946	0.00182599	0.187698	-0.0118307	-0.182459	0.00761359	0.221921	-0.87877	0.658055	-0.000153228	-0.000153228	0.0064371	-0.0057913
[nucleus_Foxo1_Pa0_Pd1_Pe1_pUb0]	0.232328	-0.192332	0.000528188	9.13304e-05	0.192532	-0.226348	-0.0356679	0.0361217	-0.00323002	0.000141437	0.00025246	0	0.00497568	0	0	0	0	0.19777	0.24211	-0.00818791	-0.431726	0.316672	-0.314632	-0.088612	0.0884986	-9.46636e-06	-9.4307e-06	0	0	0	0	0	0	-0.213687	0.128364	-0.128044	0.0015008	-0.0011151	0.442668	-0.0281004	-0.430393	0.0178543	0.523395	-2.0714	1.55288	-0.000407965	-0.000407965	-0.00951412	0.0107555
[nucleus_Foxo1_Pa0_Pd1_Pe1_pUb1]	0.171408	-0.141812	0.000543517	0.000102159	0.142169	-0.166106	-0.0091119	0.00954506	-0.00234762	0.000152985	0.00025991	0	0.00314398	0	0	0	0	0.147111	0.178884	-0.00601446	-0.319904	0.217466	-0.215288	-0.0486782	0.0486058	-9.96127e-06	-9.98144e-06	0	0	0	0	0	0	-0.158846	0.0968503	-0.0965218	0.00118396	-0.000774424	0.447093	-0.0283736	-0.434668	0.0180304	0.528627	-2.09198	1.56837	-0.000421233	-0.000421233	-0.00802489	0.00928971
[nucleus_Foxo1_Pa1_Pd0_Pe0_pUb0]	0.163072	-0.13528	5.32246e-05	-3.08755e-05	0.135124	-0.161718	-0.0911684	0.091293	-0.00243866	-1.89858e-05	9.15075e-06	0	0.00540249	0	0	0	0	0.134328	0.16867	-0.0057664	-0.297697	0.280215	-0.280715	-0.121885	0.121869	-1.70362e-06	-1.73102e-06	0	0	0	0	0	0	-0.145431	0.0824345	-0.0825241	0.000819639	-0.000846046	0.0120349	-0.000670821	-0.0118111	0.000702939	0.0142312	-0.0568089	0.04249	3.78996e-05	3.78996e-05	-0.00386565	0.00403557
[nucleus_Foxo1_Pa1_Pd0_Pe0_pUb1]	0.00167952	-0.0015016	6.55245e-05	-9.2121e-06	0.00157854	-0.00228761	-0.0210844	0.0211191	-6.42321e-05	2.51962e-06	1.4449e-05	0	0.000582892	0	0	0	0	9.61746e-05	0.00116628	-2.02074e-05	-0.00161027	0.0183755	-0.0188014	-0.0172054	0.0172437	-1.37256e-06	-1.39215e-06	0	0	0	0	0	0	-0.000191892	-0.00119781	0.00109822	-2.97273e-05	4.46741e-05	0.011038	-0.000590192	-0.0107886	0.000642751	0.0130517	-0.0519466	0.0388953	2.05648e-05	2.05648e-05	0.000170001	1.5465e-05
[nucleus_Foxo1_Pa1_Pd0_Pe1_pUb0]	0.564403	-0.467496	0.000299194	-5.73875e-06	0.467596	-0.555726	-0.224903	0.22548	-0.00831098	3.42208e-05	0.000137901	0	0.0160859	0	0	0	0	0.470903	0.58588	-0.0200079	-1.0364	0.892325	-0.890793	-0.341741	0.341685	-6.81333e-06	-6.93524e-06	0	0	0	0	0	0	-0.509146	0.295604	-0.295343	0.00310891	-0.00298178	0.263943	-0.016741	-0.256821	0.0107913	0.312077	-1.23618	0.926105	-0.000244186	-0.000244186	-0.0161183	0.01688
[nucleus_Foxo1_Pa1_Pd0_Pe1_pUb1]	0.386921	-0.320491	0.000313757	1.81597e-05	0.32073	-0.380543	-0.147523	0.147977	-0.00569224	5.75162e-05	0.000144201	0	0.0107835	0	0	0	0	0.32332	0.401685	-0.0136916	-0.711209	0.604159	-0.602903	-0.226531	0.226482	-6.51865e-06	-6.62657e-06	0	0	0	0	0	0	-0.349574	0.20367	-0.20346	0.00217533	-0.00200272	0.262511	-0.0166315	-0.25537	0.010713	0.310383	-1.22928	0.92097	-0.000259542	-0.000259542	-0.0116803	0.0124587
[nucleus_Foxo1_Pa1_Pd1_Pe0_pUb0]	0.430877	-0.356967	0.000301096	8.5296e-06	0.356998	-0.424018	-0.164588	0.165051	-0.00632162	4.63615e-05	0.000137178	0	0.0120659	0	0	0	0	0.360009	0.447356	-0.0152654	-0.792146	0.674521	-0.673418	-0.254112	0.254015	-6.20445e-06	-6.25945e-06	0	0	0	0	0	0	-0.389312	0.226558	-0.226365	0.0024045	-0.00225283	0.260362	-0.016506	-0.253302	0.0106221	0.307841	-1.2193	0.913455	-0.000239405	-0.000239405	-0.0127779	0.0135366
[nucleus_Foxo1_Pa1_Pd1_Pe0_pUb1]	0.335282	-0.277758	0.000313528	2.24392e-05	0.277937	-0.329608	-0.122916	0.123322	-0.00491567	6.04187e-05	0.000142802	0	0.00920347	0	0	0	0	0.280517	0.348143	-0.0118611	-0.616896	0.519152	-0.518091	-0.191858	0.191781	-6.16695e-06	-6.22837e-06	0	0	0	0	0	0	-0.303333	0.177063	-0.176886	0.00190336	-0.0017236	0.262025	-0.0166009	-0.254885	0.0106797	0.309807	-1.22695	0.919232	-0.000252439	-0.000252439	-0.0104052	0.0111813
[nucleus_Foxo1_Pa1_Pd1_Pe1_pUb0]	0.847528	-0.701687	0.000561049	3.83741e-05	0.702112	-0.832916	-0.305425	0.306345	-0.0123316	0.000101713	0.000274488	0	0.0232205	0	0	0	0	0.709279	0.880471	-0.0300369	-1.55826	1.31188	-1.30817	-0.484092	0.484029	-1.13171e-05	-1.13272e-05	0	0	0	0	0	0	-0.766542	0.447602	-0.446973	0.00477583	-0.00446214	0.511603	-0.032523	-0.497535	0.0207013	0.60491	-2.39388	1.79527	-0.000498062	-0.000498062	-0.0253854	0.0267504
[nucleus_Foxo1_Pa1_Pd1_Pe1_pUb1]	0.770408	-0.637831	0.000573742	5.0265e-05	0.63832	-0.75681	-0.271801	0.272669	-0.0112148	0.000113769	0.000280621	0	0.0209134	0	0	0	0	0.645156	0.800434	-0.0272905	-1.41704	1.18651	-1.18298	-0.433897	0.433831	-1.18772e-05	-1.19578e-05	0	0	0	0	0	0	-0.697229	0.40768	-0.407078	0.0043724	-0.00403432	0.512784	-0.0325893	-0.498653	0.0207447	0.606306	-2.39929	1.79937	-0.000505683	-0.000505683	-0.0234683	0.0248496
[nucleus_RNA_InR]	-0.344352	0.285389	3.3839e-05	1.64251e-05	-0.285228	0.339392	0.133273	-0.133435	0.00504367	1.82545e-05	-4.5177e-06	0	-0.00972385	0	0	0	0	-0.287496	-0.357811	0.0122694	0.633192	-0.542297	0.54222	0.206659	-0.206479	-1.58632e-07	-1.49525e-07	0	0	0	0	0	0	0.311056	-0.180695	0.180559	-0.00187617	0.0019188	-0.0342011	0.00229885	0.0332962	-0.00123282	-0.040438	0.160212	-0.119948	9.68954e-05	9.68954e-05	0.00913108	-0.00904335
[nucleus_RNA_SOD2]	-0.348276	0.28864	3.42246e-05	1.66123e-05	-0.288477	0.343258	0.134791	-0.134955	0.00510114	1.84625e-05	-4.56917e-06	0	-0.00983463	0	0	0	0	-0.290771	-0.361887	0.0124092	0.640407	-0.548475	0.548398	0.209014	-0.208832	-1.60437e-07	-1.51229e-07	0	0	0	0	0	0	0.314599	-0.182754	0.182616	-0.00189755	0.00194066	-0.0345907	0.00232504	0.0336755	-0.00124687	-0.0408987	0.162037	-0.121314	9.79994e-05	9.79994e-05	0.00923511	-0.00914638
[dnabound_Foxo1_Pa0_Pd0_Pe0_pUb0]	-0.571985	0.47411	1.47087e-05	3.25189e-05	-0.473821	0.564068	0.231174	-0.231467	0.00839941	2.86194e-05	-1.71147e-05	0	-0.0164136	0	0	0	0	-0.476922	-0.594047	0.0203598	1.05109	-0.908439	0.908534	0.35116	-0.350874	4.51497e-07	4.69544e-07	0	0	0	0	0	0	0.516057	-0.299124	0.298956	-0.00309704	0.00315716	-0.0684981	0.00450015	0.0667075	-0.00262792	-0.0809897	0.321017	-0.240333	0.000146165	0.000146165	0.0150989	-0.015071
[dnabound_Foxo1_Pa0_Pd0_Pe0_pUb1]	-0.691571	0.573389	2.82946e-05	5.0744e-05	-0.572737	0.682421	0.282833	-0.283151	0.0101607	4.76109e-05	-1.03969e-05	0	-0.0199906	0	0	0	0	-0.576415	-0.71817	0.024624	1.27103	-1.10243	1.10312	0.428909	-0.428497	6.43969e-07	6.63325e-07	0	0	0	0	0	0	0.623865	-0.361099	0.360983	-0.00372427	0.00382071	-0.0659226	0.00435091	0.0642453	-0.00253925	-0.0779452	0.309112	-0.231378	0.000121953	0.000121953	0.0180669	-0.0180179
[dnabound_Foxo1_Pa0_Pd0_Pe1_pUb0]	-0.228967	0.189782	0.00026177	6.39963e-05	-0.189609	0.227082	0.123561	-0.123515	0.00340452	8.73474e-05	0.00011145	0	-0.00747557	0	0	0	0	-0.188748	-0.237344	0.00818022	0.417746	-0.391576	0.392284	0.169245	-0.169188	-4.48638e-06	-4.54528e-06	0	0	0	0	0	0	0.204248	-0.116057	0.116071	-0.00111366	0.00133842	0.181227	-0.0114293	-0.176202	0.0073638	0.21427	-0.848627	0.635408	-0.000134297	-0.000134297	0.00430375	-0.00368695
[dnabound_Foxo1_Pa0_Pd0_Pe1_pUb1]	-0.363219	0.301158	0.000277004	8.42313e-05	-0.300656	0.359842	0.18178	-0.181781	0.00539045	0.000107934	0.000118897	0	-0.0114911	0	0	0	0	-0.300421	-0.376682	0.0129652	0.664362	-0.60947	0.610581	0.256545	-0.256383	-4.28236e-06	-4.32929e-06	0	0	0	0	0	0	0.325174	-0.185615	0.185657	-0.00181805	0.00208266	0.183161	-0.0115365	-0.178034	0.00742605	0.216557	-0.857498	0.64211	-0.000157307	-0.000157307	0.00764163	-0.00700334
[dnabound_Foxo1_Pa0_Pd1_Pe0_pUb0]	-0.294959	0.244482	0.000263442	7.11545e-05	-0.244277	0.292269	0.153355	-0.153344	0.00438273	9.3541e-05	0.000111459	0	-0.0094623	0	0	0	0	-0.243565	-0.305805	0.0105261	0.53872	-0.499136	0.499887	0.212569	-0.212491	-4.35327e-06	-4.40082e-06	0	0	0	0	0	0	0.26356	-0.150198	0.150204	-0.00146188	0.00169924	0.179316	-0.011304	-0.174325	0.00727576	0.21201	-0.83962	0.628664	-0.000131028	-0.000131028	0.00595803	-0.00534183
[dnabound_Foxo1_Pa0_Pd1_Pe0_pUb1]	-0.322464	0.267348	0.000277442	7.86681e-05	-0.266948	0.319574	0.164944	-0.164928	0.0047819	0.00010255	0.000118641	0	-0.0102973	0	0	0	0	-0.266464	-0.334368	0.0115125	0.589421	-0.544074	0.545083	0.230814	-0.230687	-4.48579e-06	-4.54793e-06	0	0	0	0	0	0	0.288405	-0.1644	0.164435	-0.00160166	0.00185734	0.186622	-0.0117625	-0.181412	0.00756908	0.220648	-0.873732	0.654276	-0.000152904	-0.000152904	0.00659138	-0.00594947
[dnabound_Foxo1_Pa0_Pd1_Pe1_pUb0]	0.0475849	-0.0393035	0.00052406	0.000108481	0.0394987	-0.0440576	0.0459151	-0.0455834	-0.00049842	0.00015522	0.000247774	0	-0.000533419	0	0	0	0	0.0441995	0.0504198	-0.00162383	-0.0932434	0.017064	-0.0152583	0.0310114	-0.0311068	-8.84892e-06	-8.77841e-06	0	0	0	0	0	0	-0.0476299	0.0325974	-0.0323423	0.000519794	-0.000107631	0.428736	-0.0272033	-0.416807	0.0172678	0.506921	-2.00616	1.50386	-0.00038978	-0.00038978	-0.00480571	0.00602431
[dnabound_Foxo1_Pa0_Pd1_Pe1_pUb1]	0.0118872	-0.00966594	0.000539587	0.000117253	0.0100464	-0.00868756	0.0611894	-0.0608611	1.48616e-05	0.000165268	0.000255785	0	-0.00161284	0	0	0	0	0.0144971	0.0133598	-0.000345959	-0.0275907	-0.0412065	0.0432117	0.054591	-0.0546433	-9.27877e-06	-9.25271e-06	0	0	0	0	0	0	-0.0154414	0.0141558	-0.0138789	0.000336964	9.57903e-05	0.435435	-0.0276227	-0.423298	0.0175374	0.514842	-2.03738	1.52735	-0.00040925	-0.00040925	-0.00396272	0.00520736
[dnabound_Foxo1_Pa1_Pd0_Pe0_pUb0]	0.07081	-0.0588607	4.79395e-05	-2.33266e-05	0.0586966	-0.0707084	-0.0510895	0.051144	-0.00108272	-1.32465e-05	4.98665e-06	0	0.00266881	0	0	0	0	0.0575903	0.0729247	-0.0024885	-0.128606	0.131123	-0.131784	-0.0627131	0.062696	-1.30873e-06	-1.32368e-06	0	0	0	0	0	0	-0.062457	0.0345371	-0.0346615	0.000327384	-0.000343549	0.00251013	-5.89247e-05	-0.00252549	0.000307817	0.00296911	-0.0121343	0.00903506	4.95503e-05	4.95503e-05	-0.00148979	0.00164196
[dnabound_Foxo1_Pa1_Pd0_Pe0_pUb1]	-0.0462753	0.0382256	6.10006e-05	-5.58502e-06	-0.0381423	0.0450154	-0.000561084	0.000560123	0.000640254	5.0987e-06	1.14458e-05	0	-0.000830215	0	0	0	0	-0.0398116	-0.0486044	0.00168369	0.0863296	-0.058868	0.0583759	0.0133027	-0.0132604	-1.11172e-06	-1.12389e-06	0	0	0	0	0	0	0.0429653	-0.0261263	0.0260104	-0.000286542	0.000305536	0.0046508	-0.000180906	-0.00456541	0.000379531	0.00549953	-0.022002	0.016468	2.72105e-05	2.72105e-05	0.00141752	-0.00124546
[dnabound_Foxo1_Pa1_Pd0_Pe1_pUb0]	0.402015	-0.333075	0.000294576	9.11072e-06	0.333088	-0.395614	-0.153352	0.153792	-0.00591588	4.60599e-05	0.000133259	0	0.0112482	0	0	0	0	0.335916	0.41738	-0.0142404	-0.739177	0.629	-0.628008	-0.236761	0.236663	-6.24441e-06	-6.33806e-06	0	0	0	0	0	0	-0.363276	0.211428	-0.211255	0.00224644	-0.00209676	0.251293	-0.0159265	-0.244481	0.010259	0.297118	-1.17689	0.881617	-0.000227964	-0.000227964	-0.0119773	0.0127176
[dnabound_Foxo1_Pa1_Pd0_Pe1_pUb1]	0.273116	-0.226265	0.000309207	2.85803e-05	0.226479	-0.26831	-0.0975417	0.0979045	-0.00401087	6.57787e-05	0.000140458	0	0.00739621	0	0	0	0	0.228705	0.283594	-0.0096491	-0.502819	0.41974	-0.418795	-0.153059	0.152993	-6.04362e-06	-6.12496e-06	0	0	0	0	0	0	-0.24731	0.14466	-0.144505	0.0015705	-0.0013826	0.252951	-0.0160167	-0.246047	0.010311	0.299078	-1.18447	0.887354	-0.00024942	-0.00024942	-0.00877257	0.00953324
[dnabound_Foxo1_Pa1_Pd1_Pe0_pUb0]	0.354304	-0.293574	0.000296551	1.45132e-05	0.293568	-0.348539	-0.131688	0.13209	-0.00520868	5.08069e-05	0.000133603	0	0.00980799	0	0	0	0	0.296298	0.367885	-0.0125454	-0.651888	0.551065	-0.550204	-0.20533	0.20522	-6.14835e-06	-6.23113e-06	0	0	0	0	0	0	-0.320458	0.186771	-0.18662	0.00199534	-0.00183584	0.250777	-0.0158911	-0.243966	0.0102297	0.296508	-1.17443	0.879779	-0.000226633	-0.000226633	-0.0107899	0.0115317
[dnabound_Foxo1_Pa1_Pd1_Pe0_pUb1]	0.310025	-0.256862	0.000307157	2.25255e-05	0.256981	-0.304762	-0.112657	0.11304	-0.00456249	5.95501e-05	0.000138868	0	0.00847973	0	0	0	0	0.259462	0.321921	-0.0109655	-0.570618	0.479057	-0.478132	-0.176424	0.176338	-6.2358e-06	-6.33563e-06	0	0	0	0	0	0	-0.280591	0.163855	-0.1637	0.00176517	-0.00158809	0.254177	-0.0161009	-0.247253	0.0103639	0.300528	-1.19026	0.891681	-0.000240319	-0.000240319	-0.00970892	0.0104676
[dnabound_Foxo1_Pa1_Pd1_Pe1_pUb0]	0.684763	-0.567023	0.000557089	5.3286e-05	0.567298	-0.672518	-0.233633	0.234403	-0.00992355	0.000113607	0.000270028	0	0.0183696	0	0	0	0	0.573991	0.71158	-0.0242577	-1.26059	1.04781	-1.04486	-0.378819	0.378683	-1.06767e-05	-1.06465e-05	0	0	0	0	0	0	-0.620418	0.363254	-0.362738	0.00391178	-0.00357527	0.499415	-0.0317383	-0.48565	0.0201876	0.590497	-2.33682	1.75238	-0.000482431	-0.000482431	-0.0212406	0.022585
[dnabound_Foxo1_Pa1_Pd1_Pe1_pUb1]	0.633711	-0.524727	0.000569237	6.25599e-05	0.525107	-0.622092	-0.211568	0.21231	-0.00918494	0.000123483	0.000276223	0	0.0168397	0	0	0	0	0.53153	0.65859	-0.022437	-1.16701	0.96477	-0.961856	-0.34551	0.345386	-1.10988e-05	-1.11201e-05	0	0	0	0	0	0	-0.574496	0.336836	-0.336328	0.00364631	-0.00328986	0.502389	-0.0319205	-0.488518	0.0203055	0.594013	-2.35063	1.76279	-0.00049428	-0.00049428	-0.0199869	0.0213489
[truncated: 334 more columns]
