# Supplementary material for: Computational modelling of the regulation of Insulin signalling by oxidative stress
Source: BMC Syst Biol. 2013 May 24;7:41. doi: 10.1186/1752-0509-7-41 (PMC3668293; doi:10.1186/1752-0509-7-41)
Supplement: Additional file 5 — Description of Data: Sensitivity of model species to parameter variation at 0.2 nM Insulin and 1 micromolar external ROS. [file 1752-0509-7-41-S5.csv]

	Values[k1].InitialValue	Values[kminus1].InitialValue	Values[k2].InitialValue	Values[kminus2].InitialValue	Values[k3].InitialValue	Values[kminus3].InitialValue	Values[k4].InitialValue	Values[kminus4].InitialValue	Values[k4prime].InitialValue	Values[kminus4prime].InitialValue	Values[k6].InitialValue	Values[cellsurf_vol].InitialValue	Values[cyto_vol].InitialValue	Values[vextracellular].InitialValue	Values[vcellsurface].InitialValue	Values[vcytoplasm].InitialValue	Values[navo].InitialValue	Values[k9_basal].InitialValue	Values[k9].InitialValue	Values[kminus9_basal].InitialValue	Values[kminus9].InitialValue	Values[k11].InitialValue	Values[kminus11].InitialValue	Values[k12].InitialValue	Values[kminus12].InitialValue	Values[kr16a].InitialValue	Values[kminusr16a].InitialValue	Values[k13_basal].InitialValue	Values[k13].InitialValue	Values[kminus13].InitialValue	Values[k14].InitialValue	Values[kminus14].InitialValue	Values[sc_pip].InitialValue	Values[pip3_basal].InitialValue	Values[k30f].InitialValue	Values[k30r].InitialValue	Values[k31f].InitialValue	Values[k31r].InitialValue	Values[k34f].InitialValue	Values[k34r1].InitialValue	Values[k34r2].InitialValue	Values[k34r3].InitialValue	Values[k35f].InitialValue	Values[k35r].InitialValue	Values[k36f].InitialValue	Values[ros_perm].InitialValue	Values[membrane_area].InitialValue	Values[k38r].InitialValue	Values[k38f].InitialValue
[extracellular_ROS]	0	0	0	0	0	0	0	0	0	0	0	0	0	0	0	0	0	0	0	0	0	0	0	0	0	0	0	0	0	0	0	0	0	0	0	0	0	0	0	0	0	0	0	0	0	0	0	0	0
[Foxo1_Pa0_tot]	-0.501106	0.415138	5.80204e-06	-3.62417e-05	-0.415179	0.486823	0.191999	-0.192374	0.0134613	-8.39102e-05	-0.000127578	0	-0.0700017	0	0	0	0	-0.249679	-0.550466	0.0153042	0.784954	-0.933906	0.933555	0.399432	-0.39941	-3.83039e-09	-3.37407e-09	0	0	0	0	0	0	0.268167	-0.599522	0.598957	-0.00983516	0.00969988	-0.0474953	0.0029535	0.046055	-0.00180996	-0.0561767	0.664821	-0.166114	-0.443313	-0.443313	0.0985114	-0.0988151
[Foxo1_Pa1_tot]	0.155189	-0.128047	0.000147338	0.000183405	0.129201	-0.152189	-0.0823947	0.0833423	-0.00451563	0.000306386	8.58397e-06	0	0.0270015	0	0	0	0	0.0781323	0.170839	-0.0046431	-0.242806	0.304344	-0.303662	-0.13801	0.139585	2.64063e-08	2.57349e-08	0	0	0	0	0	0	-0.0839011	0.190889	-0.189445	0.00360571	-0.00294924	0.00914805	0.000126852	-0.00826944	0.000599965	0.010788	-0.118645	0.030267	0.0801235	0.0801235	-0.0302847	0.0313681
[Foxo1_Pd0_tot]	-0.177498	0.147305	7.57622e-05	7.24541e-05	-0.146753	0.171721	0.056485	-0.0562058	0.00459457	0.000109315	-6.04929e-05	0	-0.0221195	0	0	0	0	-0.0880316	-0.194805	0.00546867	0.278178	-0.323198	0.323351	0.134278	-0.133486	1.11254e-08	1.1024e-08	0	0	0	0	0	0	0.0945582	-0.209739	0.210167	-0.00320521	0.00346156	-0.0199574	0.00158697	0.0196513	-0.000635925	-0.0236209	0.284031	-0.0706603	-0.188898	-0.188898	0.035087	-0.0347045
[Foxo1_Pd1_tot]	0.134448	-0.111118	0.00011037	0.000102206	0.11174	-0.12875	-0.032891	0.0333942	-0.00345293	0.000146761	1.4493e-05	0	0.0141491	0	0	0	0	0.0659725	0.148292	-0.00403428	-0.209156	0.236947	-0.235311	-0.0924922	0.0930081	1.66205e-08	1.63021e-08	0	0	0	0	0	0	-0.0708548	0.157356	-0.156277	0.00270897	-0.00230981	0.0816387	-0.00494556	-0.0790753	0.00322539	0.0964802	-1.14065	0.285298	0.761521	0.761521	-0.0418801	0.0425068
[Foxo1_Pe0_tot]	-0.212531	0.176328	7.18069e-05	6.90578e-05	-0.175783	0.20547	0.0665648	-0.0663112	0.00549919	0.000104845	-6.89031e-05	0	-0.0262029	0	0	0	0	-0.105328	-0.233334	0.00653588	0.332913	-0.38613	0.386128	0.159777	-0.158952	1.0484e-08	1.04074e-08	0	0	0	0	0	0	0.113138	-0.250973	0.251331	-0.00386991	0.00410988	-0.0313002	0.00231589	0.0306737	-0.00106715	-0.0370297	0.443123	-0.110399	-0.294992	-0.294992	0.0437177	-0.0433629
[Foxo1_Pe1_tot]	0.0908682	-0.0750282	0.000106036	9.84506e-05	0.0756298	-0.0868179	-0.0207158	0.0211908	-0.00233504	0.000143455	3.93812e-06	0	0.00915786	0	0	0	0	0.0444719	0.100356	-0.00270681	-0.141125	0.158889	-0.157541	-0.0610428	0.0615938	1.603e-08	1.57355e-08	0	0	0	0	0	0	-0.0477704	0.106132	-0.105173	0.00188658	-0.00150492	0.0669611	-0.00399881	-0.0648121	0.00266845	0.079129	-0.935057	0.233855	0.624092	0.624092	-0.0310344	0.031629
[Foxo1_pUb0_tot]	-0.169302	0.140519	8.17455e-05	7.65592e-05	-0.139947	0.163688	0.0526542	-0.0523496	0.00436707	0.000116992	-5.88921e-05	0	-0.0207906	0	0	0	0	-0.0839024	-0.185792	0.00521944	0.265307	-0.307356	0.307502	0.127189	-0.126361	1.16312e-08	1.1514e-08	0	0	0	0	0	0	0.0901244	-0.199773	0.200229	-0.00303126	0.00330239	-0.0203558	0.00162979	0.0200538	-0.000646042	-0.0240921	0.289853	-0.0721004	-0.192762	-0.192762	0.0337275	-0.0333199
[Foxo1_pUb1_tot]	-0.265061	0.219785	-2.95827e-06	1.8904e-05	-0.21952	0.257941	0.101736	-0.101785	0.0070719	7.77445e-06	-7.65176e-05	0	-0.0374131	0	0	0	0	-0.132388	-0.291087	0.00813005	0.415866	-0.495725	0.496086	0.213317	-0.213021	4.66627e-09	4.7637e-09	0	0	0	0	0	0	0.142182	-0.317147	0.317233	-0.0051178	0.00518395	-0.00675326	0.000504023	0.00661034	-0.000202417	-0.00800903	0.0956741	-0.0237956	-0.0635173	-0.0635173	0.0476784	-0.0476178
[cytoplasm_Foxo1_tot]	0.082278	-0.0677397	0.000211531	0.000175448	0.0688656	-0.0819497	-0.0597485	0.0606458	-0.00256267	0.000300589	-8.54024e-06	0	0.0182528	0	0	0	0	0.0421825	0.0907815	-0.00243529	-0.129021	0.172703	-0.172279	-0.0841376	0.0857695	2.512e-08	2.45259e-08	0	0	0	0	0	0	-0.0452543	0.104859	-0.103541	0.00220938	-0.00157477	-0.01272	0.00152839	0.0129777	-0.000234342	-0.0150632	0.188006	-0.0463327	-0.124396	-0.124396	-0.0126398	0.0136626
[nucleus_Foxo1_tot]	-0.280092	0.232191	1.90077e-05	2.72548e-05	-0.231908	0.272097	0.105334	-0.105324	0.00747049	2.43051e-05	-8.0394e-05	0	-0.038737	0	0	0	0	-0.139556	-0.307551	0.00858865	0.439022	-0.520951	0.521042	0.222474	-0.222083	5.03518e-09	5.15389e-09	0	0	0	0	0	0	0.149886	-0.334574	0.334624	-0.00537584	0.00546854	-0.0178888	0.00126931	0.0174781	-0.000615278	-0.0211785	0.252543	-0.0629436	-0.168094	-0.168094	0.0529139	-0.0528102
[dnabound_Foxo1_tot]	-0.380812	0.315631	-3.03429e-05	-6.65294e-06	-0.315513	0.370192	0.146325	-0.146521	0.0101731	-3.71817e-05	-0.000101361	0	-0.0534686	0	0	0	0	-0.189915	-0.41834	0.0116555	0.596875	-0.71062	0.710551	0.304513	-0.304351	3.6494e-10	6.38438e-10	0	0	0	0	0	0	0.203947	-0.45574	0.455481	-0.00743109	0.00739589	-0.0273877	0.00175447	0.0265975	-0.00101448	-0.032405	0.384058	-0.0959092	-0.255965	-0.255965	0.072801	-0.0729109
[Foxo1_all]	-0.175861	0.145948	7.59439e-05	7.26103e-05	-0.145397	0.170144	0.0560159	-0.0557355	0.00455233	0.000109512	-6.00994e-05	0	-0.0219291	0	0	0	0	-0.0872233	-0.193004	0.00541879	0.27562	-0.320258	0.320419	0.133088	-0.132297	1.11543e-08	1.10518e-08	0	0	0	0	0	0	0.09369	-0.207812	0.208243	-0.00317417	0.00343126	-0.0194241	0.00155268	0.0191331	-0.000615657	-0.0229905	0.276553	-0.0687919	-0.18391	-0.18391	0.034683	-0.0342992
[InR]	-0.131444	0.108911	1.71941e-06	-1.45584e-06	-0.108893	0.126177	-0.383262	0.383542	0.0020232	-5.60219e-06	0.000250459	0	-0.0115154	0	0	0	0	-0.0520881	-0.11653	0.00322938	0.16542	-0.18677	0.186167	0.0735875	-0.0733794	-6.88901e-10	-6.64921e-10	0	0	0	0	0	0	0.0559699	-0.139205	0.138985	-0.00197033	0.00194508	-0.00823697	0.000530191	0.00798525	-0.000269023	-0.00973287	0.115299	-0.0287834	-0.0768419	-0.0768419	0.02172	-0.021755
[Ins_InR]	0.868424	-0.718932	1.71941e-06	-1.45584e-06	-0.280407	0.126177	-0.383262	0.383542	0.0020232	-5.60219e-06	0.000250459	0	-0.0115154	0	0	0	0	-0.0520881	-0.116529	0.00322938	0.16542	-0.18677	0.186167	0.0735875	-0.0733794	-6.89102e-10	-6.64865e-10	0	0	0	0	0	0	0.0559699	-0.139205	0.138985	-0.00197033	0.00194508	-0.00823697	0.000530191	0.00798525	-0.000269023	-0.00973287	0.115299	-0.0287834	-0.0768419	-0.0768419	0.02172	-0.021755
[Ins_InR_P]	1.06077	-0.877971	2.86348e-05	1.70184e-05	0.878684	-1.03221	-0.43601	0.43649	-0.028591	5.36727e-05	0.000268594	0	0.0110725	0	0	0	0	0.042878	0.0949314	-0.00262719	-0.13492	0.159202	-0.15882	-0.0668806	0.066961	2.71673e-09	2.60411e-09	0	0	0	0	0	0	-0.0460256	0.673718	-0.672595	0.00168424	-0.00161545	0.0533295	-0.00342189	-0.0518355	0.00207219	0.0630458	-0.747818	0.186917	0.499114	0.499114	-0.109955	0.110178
[Ins_2_InR_P]	1.06077	-0.877971	1.00003	-0.998984	0.878684	-1.03221	-0.43601	0.43649	-0.028591	5.36727e-05	0.000268594	0	0.0110725	0	0	0	0	0.042878	0.0949314	-0.00262719	-0.13492	0.159202	-0.15882	-0.0668806	0.066961	2.71693e-09	2.60411e-09	0	0	0	0	0	0	-0.0460256	0.673718	-0.672595	0.00168424	-0.00161545	0.0533295	-0.00342189	-0.0518355	0.00207219	0.0630458	-0.747818	0.186917	0.499114	0.499114	-0.109955	0.110178
[cellsurface_GLUT4]	0.168547	-0.139546	6.82712e-05	5.7368e-05	0.139842	-0.164133	-0.0703006	0.0706419	-0.0045775	9.20428e-05	3.48284e-05	0	0.0249278	0	0	0	0	0.084235	0.185298	-0.00512754	-0.263985	0.318076	-0.317738	-0.13802	0.138422	0.256689	-0.25677	0.102952	0.538143	-0.640835	0	0	0	-0.0904327	0.203015	-0.202471	0.0034518	-0.00324318	0.0145565	-0.000726661	-0.0139603	0.00062003	0.0171919	-0.201311	0.0504631	0.134526	0.134526	-0.033071	0.0334279
[cytoplasm_InR]	-0.130894	0.108458	1.42916e-06	-1.47164e-06	-0.108437	0.125662	0.608304	-0.608717	0.00463397	-8.77395e-06	0.000250539	0	-0.0118928	0	0	0	0	-0.0532692	-0.119105	0.00330138	0.169108	-0.191303	0.190708	0.0756211	-0.075414	-6.70642e-10	-6.43947e-10	0	0	0	0	0	0	0.0572379	-0.140351	0.140134	-0.00201742	0.00199232	-0.0082739	0.000532461	0.00802115	-0.000270636	-0.0097769	0.11582	-0.028913	-0.0771868	-0.0771868	0.0219029	-0.021938
[cytoplasm_Ins_2_InR_P]	1.25748	-1.04056	1.00005	-0.998965	1.04166	-1.22131	-0.491748	0.492436	0.966318	-0.00106132	-0.997126	0	0.0341499	0	0	0	0	0.13996	0.311126	-0.00861345	-0.441824	0.512936	-0.511296	-0.210409	0.210397	5.67891e-09	5.42476e-09	0	0	0	0	0	0	-0.150265	1.50697	-1.50309	0.00541914	-0.00525574	0.116397	-0.00747131	-0.113108	0.00447035	0.137599	-1.63116	0.407913	1.08943	1.08943	-0.244807	0.245329
[cytoplasm_Ins_InR_P]	1.25748	-1.04056	5.42671e-05	3.61544e-05	1.04166	-1.22131	-0.491748	0.492436	0.966318	-0.00106132	-0.997126	0	0.0341499	0	0	0	0	0.13996	0.311126	-0.00861345	-0.441824	0.512936	-0.511296	-0.210409	0.210397	5.68178e-09	5.42613e-09	0	0	0	0	0	0	-0.150265	1.50697	-1.50309	0.00541914	-0.00525574	0.116397	-0.00747131	-0.113108	0.00447035	0.137599	-1.63116	0.407913	1.08943	1.08943	-0.244807	0.245329
[InR_tot]	-0.0873967	0.0724497	2.69836e-06	-7.73863e-07	-0.0724071	0.0833833	-0.289644	0.289865	0.0015615	-4.18894e-06	-0.000164108	0	-0.0107102	0	0	0	0	-0.0486638	-0.108899	0.00301812	0.154586	-0.174317	0.173752	0.0685501	-0.0683468	-5.60346e-10	-5.41143e-10	0	0	0	0	0	0	0.0522921	-0.109027	0.108858	-0.00183871	0.00181697	-0.00594666	0.000383161	0.0057599	-0.000181949	-0.0070255	0.0831916	-0.0207592	-0.0554159	-0.0554159	0.0168316	-0.016857
[InR_bound]	1.06076	-0.877966	2.87672e-05	1.68846e-05	0.878647	-1.03217	-0.436008	0.436488	-0.02859	5.36707e-05	0.000268594	0	0.0110718	0	0	0	0	0.0428749	0.0949245	-0.002627	-0.13491	0.159191	-0.158808	-0.066876	0.0669564	2.71673e-09	2.6039e-09	0	0	0	0	0	0	-0.0460223	0.673692	-0.672568	0.00168412	-0.00161534	0.0533275	-0.00342177	-0.0518335	0.00207211	0.0630434	-0.74779	0.18691	0.499095	0.499095	-0.109951	0.110174
[InR_active]	1.06077	-0.877971	2.87681e-05	1.68852e-05	0.878684	-1.03221	-0.43601	0.43649	-0.028591	5.36727e-05	0.000268594	0	0.0110725	0	0	0	0	0.042878	0.0949314	-0.00262719	-0.13492	0.159202	-0.15882	-0.0668806	0.066961	2.71682e-09	2.60413e-09	0	0	0	0	0	0	-0.0460256	0.673718	-0.672595	0.00168424	-0.00161545	0.0533295	-0.00342189	-0.0518355	0.00207219	0.0630458	-0.747818	0.186917	0.499114	0.499114	-0.109955	0.110178
[PTP1B]	-0.197501	0.163628	-3.12917e-05	-1.86228e-05	-0.163683	0.190377	0.0578626	-0.0580259	0.00509351	-3.34838e-05	-4.7798e-05	0	-0.0232948	0	0	0	0	-0.0975863	-0.217239	0.00601764	0.308631	-0.355637	0.354745	0.144566	-0.144423	-3.62331e-09	-3.48333e-09	0	0	0	0	0	0	0.104815	-0.834517	0.834258	-0.00375689	0.00366115	-0.0632578	0.00405978	0.0614699	-0.00240598	-0.0747776	0.887527	-0.221598	-0.59151	-0.59151	0.135389	-0.135625
[IRS1_TyrP_PI3K]	0.642343	-0.531524	0.000305066	0.000213829	0.532998	-0.625158	-0.269615	0.270991	-0.0174	0.000352317	0.000132188	0	0.0954053	0	0	0	0	-0.134277	-0.293395	0.0083308	0.42136	0.242292	-0.240508	-0.526352	0.528243	2.70297e-08	2.56782e-08	0	0	0	0	0	0	0.144204	0.774257	-0.771389	-0.00483756	0.00561023	0.0540775	-0.00269482	-0.0518559	0.00230483	0.0638847	-0.747408	0.187498	0.4999	0.4999	-0.123224	0.124575
[PI345P3]	0.444097	-0.367482	0.0002096	0.000146883	0.368495	-0.432174	-0.185887	0.186833	-0.0120241	0.000241761	9.15239e-05	0	0.0658366	0	0	0	0	0.221936	0.488325	-0.0135159	-0.694875	0.173252	-0.172004	-0.363546	0.36484	1.86579e-08	1.74887e-08	0	0	0	0	0	0	0.0966542	0.535189	-0.53321	0.00908796	-0.00853666	0.0383417	-0.00192933	-0.036783	0.0016282	0.0452959	-0.530169	0.132986	0.354584	0.354584	-0.087186	0.0881174
[PIP2]	-0.00132392	0.00109552	-6.24847e-07	-4.37879e-07	-0.00109854	0.00128837	0.000554156	-0.000556976	3.58456e-05	-7.20725e-07	-2.72846e-07	0	-0.000196268	0	0	0	0	-0.000661622	-0.00145577	4.02929e-05	0.00207152	-0.000516488	0.000512767	0.00108378	-0.00108764	-5.5658e-11	-5.21999e-11	0	0	0	0	0	0	-0.00028814	-0.00159547	0.00158958	-2.70925e-05	2.5449e-05	-0.000114302	5.75162e-06	0.000109655	-4.85391e-06	-0.000135034	0.00158051	-0.000396451	-0.00105707	-0.00105707	0.000259914	-0.000262691
[PI345P3_mol]	0.444097	-0.367482	0.0002096	0.000146883	0.368495	-0.432174	-0.185887	0.186833	-0.0120241	0.000241761	9.15239e-05	0	0.0658366	0	0	0	0	0.221936	0.488325	-0.0135159	-0.694875	0.173252	-0.172004	-0.363546	0.36484	1.86581e-08	1.74888e-08	0	0	0	0	0	1	0.0966542	0.535189	-0.53321	0.00908796	-0.00853666	0.0383417	-0.00192933	-0.036783	0.0016282	0.0452959	-0.530169	0.132986	0.354584	0.354584	-0.087186	0.0881174
[PIP2_mol]	-0.00132392	0.00109552	-6.24847e-07	-4.37879e-07	-0.00109854	0.00128837	0.000554156	-0.000556976	3.58456e-05	-7.20725e-07	-2.72846e-07	0	-0.000196268	0	0	0	0	-0.000661622	-0.00145577	4.02929e-05	0.00207152	-0.000516488	0.000512767	0.00108378	-0.00108764	-5.56448e-11	-5.22724e-11	0	0	0	0	0	1	-0.00028814	-0.00159547	0.00158958	-2.70925e-05	2.5449e-05	-0.000114302	5.75162e-06	0.000109655	-4.85391e-06	-0.000135034	0.00158051	-0.000396451	-0.00105707	-0.00105707	0.000259914	-0.000262691
[Akt]	-0.0109845	0.00908813	-4.05124e-06	-3.65881e-06	-0.00911347	0.0106884	0.00459262	-0.0046161	0.00029797	-5.98291e-06	-2.26217e-06	0	-0.00162639	0	0	0	0	-0.0054886	-0.0120771	0.00033405	0.0171858	-0.0207404	0.0206848	0.00899045	-0.00902251	-4.58489e-10	-4.39532e-10	0	0	0	0	0	0	0.00588924	-0.0132351	0.0131864	-0.000224782	0.000211805	-0.000948274	4.76234e-05	0.000909637	-4.02968e-05	-0.0011203	0.0131111	-0.00328872	-0.00876878	-0.00876878	0.00215576	-0.00217893
[Akt_P2]	0.656612	-0.543253	0.000242167	0.00021871	0.544768	-0.638913	-0.274529	0.275933	-0.0178115	0.000357635	0.000135223	0	0.0972192	0	0	0	0	0.328087	0.721919	-0.0199682	-1.0273	1.23978	-1.23645	-0.537414	0.53933	2.74125e-08	2.62733e-08	0	0	0	0	0	0	-0.352036	0.791144	-0.788229	0.0134366	-0.0126609	0.0566841	-0.00284674	-0.0543745	0.00240879	0.0669672	-0.783727	0.196587	0.524164	0.524164	-0.128863	0.130248
[PKC]	-0.0145341	0.0120251	-5.37026e-06	-4.83941e-06	-0.0120585	0.0141425	0.00607709	-0.00610814	0.000394216	-7.9147e-06	-2.99328e-06	0	-0.00215206	0	0	0	0	-0.00726225	-0.0159797	0.000442006	0.0227396	-0.00566681	0.0056258	-0.00986318	0.00982218	-6.06714e-10	-5.8175e-10	0	0	0	0	0	0	0.00779237	-0.0175121	0.0174477	-0.00029742	0.000280263	-0.00125471	6.30193e-05	0.00120359	-5.3317e-05	-0.00148232	0.0173481	-0.00435149	-0.0116025	-0.0116025	0.00285244	-0.00288308
[PKC_P]	0.65306	-0.540322	0.000241302	0.000217449	0.541824	-0.635465	-0.273062	0.274457	-0.0177133	0.000355631	0.000134497	0	0.0966984	0	0	0	0	0.326315	0.718017	-0.0198606	-1.02176	0.254627	-0.252784	0.443182	-0.44134	2.72612e-08	2.6136e-08	0	0	0	0	0	0	-0.350134	0.786871	-0.783979	0.013364	-0.012593	0.0563779	-0.00283165	-0.0540811	0.00239569	0.0666052	-0.779501	0.195526	0.521333	0.521333	-0.128169	0.129545
[AS160]	-0.34313	0.284115	-0.000139705	-0.000114983	-0.284742	0.334155	0.143468	-0.144165	0.00928151	-0.000186392	-7.08387e-05	0	-0.0508321	0	0	0	0	-0.171516	-0.377304	0.0104407	0.537396	-0.647769	0.646863	0.281045	-0.281893	-0.522588	0.522603	0	0	0	0	0	0	0.184094	-0.413451	0.412263	-0.0070261	0.00662052	-0.0296365	0.00148601	0.0284284	-0.00126008	-0.0350042	0.409907	-0.102766	-0.273964	-0.273964	0.067369	-0.0680874
[AS160_P]	0.31313	-0.259275	0.000127491	0.00010493	0.259847	-0.304939	-0.130925	0.131561	-0.00847002	0.000170096	6.46453e-05	0	0.0463878	0	0	0	0	0.15652	0.344316	-0.00952787	-0.490411	0.591135	-0.590308	-0.256473	0.257247	0.476898	-0.476912	0	0	0	0	0	0	-0.167999	0.377303	-0.376219	0.0064118	-0.00604168	0.0270453	-0.00135609	-0.0259429	0.00114991	0.0319437	-0.374069	0.0937813	0.250012	0.250012	-0.0614789	0.0621345
[cytoplasm_GLUT4]	-0.0942915	0.0780669	-3.81934e-05	-3.20938e-05	-0.0782327	0.0918221	0.0393288	-0.0395197	0.00256082	-5.14921e-05	-1.94843e-05	0	-0.0139455	0	0	0	0	-0.0471241	-0.103663	0.00286853	0.147683	-0.177944	0.177754	0.0772136	-0.0774384	-0.143601	0.143647	-0.0575952	-0.301057	0.358507	0	0	0	0.0505914	-0.113574	0.11327	-0.00193107	0.00181436	-0.00814343	0.000406521	0.0078099	-0.000346868	-0.00961777	0.112621	-0.0282309	-0.075259	-0.075259	0.0185011	-0.0187008
[PTEN]	-0.0041234	0.00341471	-4.06686e-07	-3.95987e-07	-0.00341693	0.00397244	0.00120343	-0.00120684	0.000106498	-6.21801e-07	-9.97586e-07	0	-0.000484972	0	0	0	0	-0.00203677	-0.00453522	0.000125594	0.00643975	-0.00742239	0.00739852	0.00301383	-0.00301156	-6.66753e-11	-6.2999e-11	0	0	0	0	0	0	0.00218721	-0.0048574	0.00484662	-0.012682	0.0126592	-0.00132287	8.49239e-05	0.00128534	-5.03075e-05	-0.00156377	0.0185434	-0.00463484	-0.0123764	-0.0123764	0.00282878	-0.00283444
[PP2A]	0	0	0	0	0	0	0	0	0	0	0	0	0	0	0	0	0	0	0	0	0	0	0	0	0	0	0	0	0	0	0	0	0	0	0	0	0	0	0	0	0	0	0	0	0	0	0	0	0
[PTP1B_ox]	0.130478	-0.1081	2.06727e-05	1.2303e-05	0.108136	-0.125771	-0.0382266	0.0383344	-0.003365	2.21209e-05	3.15774e-05	0	0.0153896	0	0	0	0	0.0644698	0.143517	-0.00397552	-0.203895	0.23495	-0.23436	-0.0955069	0.0954119	2.39372e-09	2.30124e-09	0	0	0	0	0	0	-0.0692454	0.551319	-0.551147	0.00248197	-0.00241872	0.0417909	-0.00268207	-0.0406098	0.00158949	0.0494014	-0.586339	0.146397	0.390778	0.390778	-0.0894437	0.0895996
[PTP1B_plus_PTP1B_ox]	0	0	0	0	0	0	0	0	0	0	0	0	0	0	0	0	0	0	0	0	0	0	0	0	0	0	0	0	0	0	0	0	0	0	0	0	0	0	0	0	0	0	0	0	0	0	0	0	0
[PTEN_ox]	0.323037	-0.267517	3.18608e-05	3.10226e-05	0.26769	-0.311211	-0.0942796	0.0945468	-0.00834331	4.87134e-05	7.81533e-05	0	0.0379939	0	0	0	0	0.159565	0.3553	-0.00983931	-0.504505	0.581488	-0.579617	-0.236111	0.235933	5.23026e-09	4.94163e-09	0	0	0	0	0	0	-0.171351	0.38054	-0.379696	0.993539	-0.99175	0.103637	-0.00665314	-0.100697	0.00394121	0.12251	-1.45273	0.363104	0.969599	0.969599	-0.221613	0.222057
[PTEN_plus_PTEN_ox]	0	0	0	0	0	0	0	0	0	0	0	0	0	0	0	0	0	0	0	0	0	0	0	0	0	0	0	0	0	0	0	0	0	0	0	0	0	0	0	0	0	0	0	0	0	0	0	0	0
[ROS]	0.2817	-0.233351	6.35197e-05	2.69121e-05	0.233476	-0.271482	-0.0825809	0.0828172	-0.00725303	4.536e-05	6.82084e-05	0	0.0332558	0	0	0	0	0.139206	0.30988	-0.00858205	-0.44007	0.507401	-0.505844	-0.206204	0.206044	4.55236e-09	4.34816e-09	0	0	0	0	0	0	-0.149471	0.33197	-0.33126	0.00535787	-0.00522281	0.0901884	-0.00578873	-0.0876314	0.00343019	0.106612	-1.26442	0.31598	0.843695	0.843695	-0.0515975	0.0518079
[GSH]	-0.0464528	0.038481	-8.7756e-06	-4.42157e-06	-0.0384994	0.0447698	0.013614	-0.0136527	0.00119679	-7.56104e-06	-1.12453e-05	0	-0.00548166	0	0	0	0	-0.0229539	-0.0510976	0.00141532	0.0725739	-0.083662	0.0834191	0.0340018	-0.0339731	-7.79554e-10	-7.45594e-10	0	0	0	0	0	0	0.024649	-0.054739	0.0546279	-0.00088353	0.000861076	-0.0148745	0.000954701	0.0144532	-0.000565733	-0.0175832	0.208584	-0.0521116	-0.13913	-0.13913	0.173297	-0.17346
[GSSG]	0.235186	-0.194825	4.443e-05	2.2386e-05	0.194919	-0.226665	-0.0689261	0.0691223	-0.00605925	3.82808e-05	5.69338e-05	0	0.0277531	0	0	0	0	0.116213	0.258702	-0.00716561	-0.367435	0.423573	-0.422343	-0.172148	0.172003	3.9473e-09	3.77609e-09	0	0	0	0	0	0	-0.124795	0.277138	-0.276576	0.00447323	-0.00435954	0.0753081	-0.00483356	-0.0731749	0.00286425	0.0890219	-1.05604	0.263836	0.704404	0.704404	-0.877385	0.878211
[cytoplasm_SOD2]	-0.281801	0.233508	-4.53738e-05	-2.598e-05	-0.233545	0.271699	0.0826299	-0.0828595	0.00727914	-4.98589e-05	-6.82647e-05	0	-0.0332485	0	0	0	0	-0.139238	-0.309948	0.00858696	0.440493	-0.507412	0.506368	0.206355	-0.206112	-5.68427e-09	-5.48886e-09	0	0	0	0	0	0	0.149587	-0.332035	0.331546	-0.00536149	0.0052231	-0.0190985	0.00115328	0.018456	-0.000662668	-0.0225678	0.26643	-0.0665703	-0.177651	-0.177651	0.051627	-0.051833
[NOX_inact]	-1.62824e-06	1.51634e-05	2.99305e-06	3.00911e-06	2.2134e-05	2.00572e-08	3.52417e-06	1.01075e-05	-2.45696e-06	8.47795e-06	-1.84373e-07	0	-3.10101e-07	0	0	0	0	-3.05209e-06	2.68769e-05	1.53494e-06	1.05326e-05	6.35378e-06	1.25724e-05	2.96132e-05	2.87654e-05	1.1435e-10	1.02989e-10	0	0	0	0	0	0	2.34423e-07	2.46371e-05	2.73705e-05	5.45594e-06	3.78211e-06	-0.13177	-0.0303322	0.128242	0.0337944	4.21874e-05	2.36503e-05	1.79692e-05	2.04669e-05	2.04669e-05	1.85779e-05	5.49927e-06
[NOX]	-1.67345e-06	1.5633e-05	3.08629e-06	3.10257e-06	2.28183e-05	2.05821e-08	3.63385e-06	1.04217e-05	-2.53227e-06	8.74134e-06	-1.90006e-07	0	-3.18237e-07	0	0	0	0	-3.14688e-06	2.77127e-05	1.58346e-06	1.08577e-05	6.52944e-06	1.29638e-05	3.0533e-05	2.96626e-05	1.3149e-10	9.27901e-11	0	0	0	0	0	0	2.3174e-07	2.54013e-05	2.82218e-05	5.62564e-06	3.90041e-06	0.845875	-0.0551331	-0.823114	0.03293	4.34992e-05	2.43833e-05	1.85334e-05	2.11031e-05	2.11031e-05	1.91561e-05	5.67033e-06
[NOX_deact]	2.25752e-05	-0.000210286	-4.15081e-05	-4.17306e-05	-0.000306953	-2.78055e-07	-4.88737e-05	-0.000140171	3.40723e-05	-0.000117573	2.5568e-06	0	4.299e-06	0	0	0	0	4.23265e-05	-0.000372732	-2.12875e-05	-0.000146065	-8.8093e-05	-0.000174356	-0.000410679	-0.000398925	-1.59895e-09	-1.41486e-09	0	0	0	0	0	0	-3.24103e-06	-0.000341668	-0.000379578	-7.56636e-05	-5.24513e-05	0.845656	0.444508	-0.823128	-0.466749	-0.000585059	-0.000327982	-0.000249205	-0.000283837	-0.000283837	-0.000257641	-7.62646e-05
[NOX_total]	0	1.61133e-13	1.61133e-13	0	0	0	0	0	0	0	0	0	0	0	0	0	0	1.61133e-13	1.61133e-13	0	1.61133e-13	1.61133e-13	1.61133e-13	0	0	1.61133e-13	0	0	0	0	0	0	0	0	0	0	0	0	0	0	0	0	0	0	0	0	0	0	0
[IRS1]	-0.611111	0.506893	0.000297843	0.000178834	-0.505423	0.593729	0.222376	-0.22146	0.0161742	0.000284897	-0.000182359	0	0.0604223	0	0	0	0	-0.274974	-0.605965	0.0169938	0.865938	-0.270515	0.270954	-0.317574	0.319372	2.18267e-08	2.09796e-08	0	0	0	0	0	0	0.295312	-0.728132	0.729342	-0.0102833	0.0108648	-0.0620787	0.00476908	0.061039	-0.00215564	-0.0734168	0.88202	-0.219529	-0.586769	-0.586769	0.121151	-0.120249
[IRS1_TyrP]	0.645706	-0.534357	0.000361651	0.000214283	0.535829	-0.628477	-0.271154	0.272535	-0.0174698	0.000354486	0.000132927	0	0.0959697	0	0	0	0	-0.134959	-0.294922	0.00837417	0.423548	0.243623	-0.241833	-0.529163	0.531061	2.68214e-08	2.57185e-08	0	0	0	0	0	0	0.144952	0.77839	-0.775505	-0.00486434	0.00561992	0.0543641	-0.00271122	-0.0521328	0.00231638	0.0642219	-0.751399	0.188499	0.502569	0.502569	-0.12389	0.125245
[IRS1_PolySerP]	0.0862474	-0.0704815	0.00030298	0.000334784	0.0726191	-0.0844864	-0.0569124	0.0587848	-0.00279585	0.000558606	-2.69781e-05	0	-0.0260712	0	0	0	0	0.0678702	0.149272	-0.00392999	-0.210445	0.0794292	-0.077337	0.066531	-0.0637361	4.32638e-08	4.15921e-08	0	0	0	0	0	0	-0.0729113	0.108834	-0.106223	0.00353884	-0.00233441	0.0119366	0.000547551	-0.0104172	0.000834758	0.0140919	-0.149039	0.038429	0.101323	0.101323	-0.0184967	0.0204213
[IRS1_TyrP_PolySerP]	1.2995	-1.07429	0.000429686	0.000432521	1.0779	-1.26349	-0.543884	0.546809	-0.0353721	0.000712813	0.000266908	0	0.199543	0	0	0	0	0.191215	0.42283	-0.0114656	-0.598569	0.498189	-0.494427	-0.0861292	0.0894125	5.42297e-08	5.19843e-08	0	0	0	0	0	0	-0.205214	1.56577	-1.55877	0.00849865	-0.00693795	0.11074	-0.00554049	-0.106204	0.00471275	0.13086	-1.5302	0.384038	1.02409	1.02409	-0.252008	0.254776
[IRS_total]	-0.338447	0.281123	0.000303913	0.000226728	-0.279439	0.328568	0.113581	-0.112355	0.00878661	0.000369019	-0.000119748	0	0.0403133	0	0	0	0	-0.168352	-0.370953	0.0104834	0.531058	-0.141468	0.142465	-0.21819	0.220286	2.83794e-08	2.72752e-08	0	0	0	0	0	0	0.180801	-0.400952	0.402701	-0.00599463	0.00676829	-0.0343043	0.00314231	0.0341867	-0.00104514	-0.0405811	0.494557	-0.122617	-0.328207	-0.328207	0.0669723	-0.065744
[PI3K]	-0.0033895	0.00280473	-1.60976e-06	-1.12833e-06	-0.00281251	0.00329881	0.0014227	-0.00142996	9.18156e-05	-1.85909e-06	-6.97528e-07	0	-0.000503432	0	0	0	0	0.00070855	0.00154818	-4.39597e-05	-0.00222342	-0.00127852	0.0012691	0.00277744	-0.00278741	-1.42649e-10	-1.35599e-10	0	0	0	0	0	0	-0.00076093	-0.00408557	0.00407044	2.55267e-05	-2.96039e-05	-0.000285354	1.42199e-05	0.000273632	-1.2162e-05	-0.000337105	0.0039439	-0.000989383	-0.00263785	-0.00263785	0.000650225	-0.000657354
[JNK_P]	0.304266	-0.251988	3.59163e-05	2.96985e-05	0.252139	-0.293029	-0.0876171	0.0878568	-0.00784341	4.26997e-05	7.36665e-05	0	0.0354882	0	0	0	0	0.150231	0.334674	-0.00926682	-0.475165	0.546795	-0.545021	-0.22147	0.221276	5.48249e-09	5.29234e-09	0	0	0	0	0	0	-0.161335	0.358186	-0.357399	0.00577437	-0.00562853	0.0983548	-0.00631801	-0.0955683	0.00373917	0.116268	-1.3788	0.344601	0.920181	0.920181	-0.0749186	0.0751687
[IKK_P]	0.314955	-0.260836	3.66987e-05	3.07531e-05	0.260996	-0.303311	-0.0906447	0.0908917	-0.00811832	4.36801e-05	7.62583e-05	0	0.0367218	0	0	0	0	0.155504	0.346431	-0.00959222	-0.491842	0.565968	-0.56411	-0.229206	0.229007	5.64865e-09	5.45742e-09	0	0	0	0	0	0	-0.166997	0.370758	-0.369935	0.00597657	-0.00582609	0.101841	-0.00654236	-0.0989551	0.00387162	0.120389	-1.4276	0.356818	0.952824	0.952824	-0.0775499	0.0778086
[JNK]	-0.0136873	0.0113356	-1.61568e-06	-1.33598e-06	-0.0113424	0.0131818	0.00394143	-0.00395221	0.000352834	-1.92084e-06	-3.31387e-06	0	-0.00159643	0	0	0	0	-0.00675809	-0.0150552	0.000416865	0.0213752	-0.0245974	0.0245176	0.00996276	-0.00995403	-2.46645e-10	-2.38024e-10	0	0	0	0	0	0	0.00725762	-0.0161129	0.0160775	-0.000259758	0.000253198	-0.00442446	0.000284214	0.00429911	-0.000168206	-0.00523029	0.062025	-0.0155018	-0.0413941	-0.0413941	0.00337019	-0.00338144
[JNK_plus_JNK_P]	0	0	0	0	0	0	0	0	0	0	0	0	0	0	0	0	0	0	0	0	0	0	0	0	0	0	0	0	0	0	0	0	0	0	0	0	0	0	0	0	0	0	0	0	0	0	0	0	0
[IKK]	-0.00283338	0.00234652	-3.30147e-07	-2.7666e-07	-0.00234796	0.00272863	0.000815454	-0.000817676	7.30336e-05	-3.92953e-07	-6.86031e-07	0	-0.000330355	0	0	0	0	-0.00139894	-0.00311655	8.62931e-05	0.00442469	-0.00509154	0.00507482	0.00206197	-0.00206018	-5.08558e-11	-4.90348e-11	0	0	0	0	0	0	0.00150233	-0.0033354	0.003328	-5.37662e-05	5.24124e-05	-0.000916174	5.88561e-05	0.000890215	-3.48297e-05	-0.00108304	0.0128429	-0.00320999	-0.00857175	-0.00857175	0.000697651	-0.000699978
[IKK_plus_IKK_P]	0	0	0	0	0	0	0	0	0	0	0	0	0	0	0	0	0	0	0	0	0	0	0	0	0	0	0	0	0	0	0	0	0	0	0	0	0	0	0	0	0	0	0	0	0	0	0	0	0
[DUSP]	-0.0401024	0.0332137	-4.807e-06	-3.91198e-06	-0.0332323	0.0386224	0.0115391	-0.0115708	0.00103371	-5.70323e-06	-9.70184e-06	0	-0.00467513	0	0	0	0	-0.0198001	-0.0441103	0.00122139	0.0626306	-0.072059	0.0718316	0.0291837	-0.029157	-7.40582e-10	-7.12142e-10	0	0	0	0	0	0	0.0212644	-0.047207	0.0471061	-0.000761044	0.000741747	-0.0129695	0.000833076	0.0126022	-0.000493048	-0.0153315	0.181837	-0.0454394	-0.12133	-0.12133	0.0276524	-0.0277058
[DUSP_ox]	0.28341	-0.234726	3.39718e-05	2.76465e-05	0.234858	-0.27295	-0.0815489	0.0817725	-0.00730541	4.03056e-05	6.85643e-05	0	0.0330399	0	0	0	0	0.13993	0.311734	-0.00863174	-0.442619	0.509252	-0.507645	-0.206245	0.206057	5.23347e-09	5.03231e-09	0	0	0	0	0	0	-0.150279	0.333619	-0.332906	0.00537841	-0.00524204	0.091657	-0.00588747	-0.0890615	0.00348444	0.10835	-1.28507	0.321127	0.857454	0.857454	-0.195423	0.195801
[DUSP_plus_DUSP_ox]	0	-1.65e-13	0	0	0	0	0	0	-1.65e-13	0	0	0	0	0	0	0	0	0	0	0	0	0	0	0	-1.65e-13	0	0	0	0	0	0	0	0	0	0	0	0	0	-1.65e-13	0	0	0	0	0	0	0	0	0	0
[degr_Foxo1]	0.0813417	-0.067506	-3.51265e-05	-3.35847e-05	0.0672509	-0.0786971	-0.0259092	0.0257796	-0.00210561	-5.06528e-05	2.77979e-05	0	0.010143	0	0	0	0	0.0403437	0.0892707	-0.00250637	-0.127483	0.14813	-0.148205	-0.0615577	0.0611917	-5.22647e-09	-5.02329e-09	0	0	0	0	0	0	-0.0433348	0.0961202	-0.0963195	0.00146816	-0.00158707	0.00898432	-0.000718167	-0.00884969	0.000284762	0.0106339	-0.127915	0.0318186	0.0850645	0.0850645	-0.0160421	0.0158646
[cytoplasm_Foxo1_Pa0_Pd0_Pe0_pUb0]	-0.23894	0.197933	0.000186503	7.56038e-05	-0.197465	0.230239	0.0704371	-0.070174	0.00623556	0.000122243	-7.60726e-05	0	-0.028165	0	0	0	0	-0.117984	-0.262188	0.00731849	0.373428	-0.430419	0.429687	0.1758	-0.174935	1.10039e-08	1.09237e-08	0	0	0	0	0	0	0.126749	-0.281062	0.281206	-0.00431905	0.00458823	-0.048311	0.00345711	0.0472468	-0.0017009	-0.0571487	0.682344	-0.170115	-0.45449	-0.45449	0.052047	-0.0516675
[cytoplasm_Foxo1_Pa0_Pd0_Pe0_pUb1]	-0.294436	0.24391	0.000107595	3.47726e-05	-0.243651	0.285283	0.102349	-0.10234	0.00782041	4.04496e-05	-8.59546e-05	0	-0.038757	0	0	0	0	-0.146349	-0.32325	0.00900905	0.460977	-0.542542	0.542117	0.228675	-0.228212	6.29198e-09	6.3414e-09	0	0	0	0	0	0	0.157195	-0.349889	0.349817	-0.00557158	0.00569587	-0.0316338	0.00219682	0.0308702	-0.00111983	-0.0374333	0.445794	-0.111204	-0.297017	-0.297017	0.0581853	-0.058049
[cytoplasm_Foxo1_Pa0_Pd0_Pe1_pUb0]	0.182908	-0.151395	0.000235802	0.000143116	0.152174	-0.177215	-0.0654309	0.0661581	-0.00484279	0.000224338	2.11323e-05	0	0.0244884	0	0	0	0	0.0909285	0.201677	-0.00552276	-0.285883	0.337528	-0.336393	-0.14134	0.142241	2.16066e-08	2.11301e-08	0	0	0	0	0	0	-0.0976139	0.218501	-0.217278	0.00385092	-0.00330989	0.0618868	-0.00348784	-0.0597188	0.00253241	0.073118	-0.861546	0.215606	0.575119	0.575119	-0.0463074	0.0471693
[cytoplasm_Foxo1_Pa0_Pd0_Pe1_pUb1]	0.125907	-0.104192	0.000151451	0.00010136	0.104734	-0.120739	-0.0328007	0.0332614	-0.00322133	0.000145216	1.15331e-05	0	0.0136377	0	0	0	0	0.0618052	0.138948	-0.00378634	-0.196065	0.222454	-0.221202	-0.0872128	0.0876772	1.68448e-08	1.64693e-08	0	0	0	0	0	0	-0.0663792	0.147822	-0.146894	0.00256698	-0.00214788	0.0783442	-0.00473551	-0.0758792	0.00310361	0.0925815	-1.09464	0.273764	0.730686	0.730686	-0.039845	0.0404596
[cytoplasm_Foxo1_Pa0_Pd1_Pe0_pUb0]	-0.0334769	0.0276963	0.000115879	6.6066e-05	-0.0273884	0.0336668	0.0276027	-0.0273508	0.00106523	9.08822e-05	-2.27561e-05	0	-0.0082309	0	0	0	0	-0.0173475	-0.0362233	0.00106345	0.0529678	-0.0728843	0.0733437	0.0377727	-0.0375087	1.17322e-08	1.16308e-08	0	0	0	0	0	0	0.0185929	-0.0427583	0.0431374	-0.000608868	0.000884767	0.048348	-0.00290868	-0.0468214	0.0019259	0.0571206	-0.675797	0.1689	0.450682	0.450682	-0.00493344	0.00531098
[cytoplasm_Foxo1_Pa0_Pd1_Pe0_pUb1]	-0.00634904	0.00526642	0.000107641	6.30864e-05	-0.00495096	0.00779746	0.0211165	-0.0208835	0.000370388	8.26034e-05	-1.598e-05	0	-0.00553293	0	0	0	0	-0.00413025	-0.00641636	0.000237488	0.0108281	-0.0256911	0.0264716	0.0196105	-0.0194142	1.17849e-08	1.16603e-08	0	0	0	0	0	0	0.0043943	-0.0111607	0.0116258	-0.000116767	0.000379792	0.0620832	-0.00382168	-0.0601947	0.00244124	0.0733626	-0.868635	0.21711	0.579489	0.579489	-0.0127595	0.0131282
[cytoplasm_Foxo1_Pa0_Pd1_Pe1_pUb0]	0.384434	-0.318309	0.000182866	0.000133296	0.319009	-0.369867	-0.106846	0.107556	-0.00986501	0.000185651	7.39611e-05	0	0.0439055	0	0	0	0	0.189636	0.423368	-0.0116587	-0.599945	0.687996	-0.685188	-0.276258	0.276626	2.09341e-08	2.04088e-08	0	0	0	0	0	0	-0.203615	0.452179	-0.45052	0.007481	-0.00693381	0.157569	-0.00979549	-0.152822	0.00612042	0.186233	-2.20385	0.551301	1.47201	1.47201	-0.102362	0.103222
[cytoplasm_Foxo1_Pa0_Pd1_Pe1_pUb1]	0.417548	-0.345685	0.000181049	0.000133294	0.34642	-0.401595	-0.116234	0.116943	-0.0107205	0.000182371	8.18921e-05	0	0.0476026	0	0	0	0	0.205874	0.459761	-0.0126662	-0.651456	0.746839	-0.743659	-0.299651	0.299986	2.12251e-08	2.06536e-08	0	0	0	0	0	0	-0.22105	0.491083	-0.489292	0.00810063	-0.00755439	0.170823	-0.010665	-0.165714	0.00662107	0.201906	-2.38949	0.597804	1.59632	1.59632	-0.111139	0.11201
[cytoplasm_Foxo1_Pa1_Pd0_Pe0_pUb0]	0.280854	-0.231935	0.000224856	0.000246815	0.233534	-0.275347	-0.145159	0.146504	-0.00807344	0.00043245	3.21188e-05	0	0.0481342	0	0	0	0	0.141417	0.308944	-0.00846088	-0.439787	0.549033	-0.548049	-0.248369	0.250603	3.51149e-08	3.41688e-08	0	0	0	0	0	0	-0.151833	0.344457	-0.342385	0.00630405	-0.00541133	-0.000126773	0.000992089	0.000981054	0.000330044	-0.00016509	0.0150151	-0.0029082	-0.00876642	-0.00876642	-0.0506223	0.0520976
[cytoplasm_Foxo1_Pa1_Pd0_Pe0_pUb1]	0.187578	-0.154821	0.000157453	0.000191676	0.156057	-0.183641	-0.0973036	0.0982896	-0.0054155	0.000320591	1.45872e-05	0	0.0319617	0	0	0	0	0.0942302	0.206413	-0.0056296	-0.293333	0.36554	-0.364615	-0.164555	0.166213	2.80837e-08	2.73231e-08	0	0	0	0	0	0	-0.101173	0.230142	-0.228536	0.00427347	-0.00357733	0.0132571	-0.000111667	-0.0122423	0.000768437	0.0156481	-0.175933	0.044609	0.11839	0.11839	-0.0370733	0.0382107
[cytoplasm_Foxo1_Pa1_Pd0_Pe1_pUb0]	0.621996	-0.51446	0.000363043	0.000287784	0.516335	-0.604164	-0.247871	0.24954	-0.0168058	0.000470474	0.000111475	0	0.0891727	0	0	0	0	0.310168	0.684281	-0.0188627	-0.972431	1.16566	-1.16201	-0.49982	0.50204	4.05277e-08	3.92941e-08	0	0	0	0	0	0	-0.332885	0.747159	-0.743878	0.0128221	-0.0117584	0.101757	-0.00552324	-0.09799	0.00421589	0.120248	-1.41281	0.353987	0.944224	0.944224	-0.132851	0.134641
[cytoplasm_Foxo1_Pa1_Pd0_Pe1_pUb1]	0.533953	-0.441662	0.000278349	0.000235181	0.443174	-0.517583	-0.202353	0.203673	-0.0143258	0.000369533	9.55018e-05	0	0.0737718	0	0	0	0	0.265576	0.587458	-0.0161864	-0.834229	0.992054	-0.988663	-0.420429	0.42207	3.4072e-08	3.30085e-08	0	0	0	0	0	0	-0.285051	0.639127	-0.636368	0.0109027	-0.0100235	0.115156	-0.00661492	-0.111214	0.00465782	0.136092	-1.6035	0.401536	1.07152	1.07152	-0.120223	0.121693
[cytoplasm_Foxo1_Pa1_Pd1_Pe0_pUb0]	0.533887	-0.44157	0.000269476	0.000251759	0.443168	-0.51815	-0.207807	0.209237	-0.0144098	0.000403596	9.42552e-05	0	0.0752471	0	0	0	0	0.265936	0.587362	-0.0161761	-0.834495	0.996758	-0.993673	-0.425292	0.427125	3.58483e-08	3.4804e-08	0	0	0	0	0	0	-0.285459	0.640241	-0.637463	0.0109792	-0.0100502	0.100502	-0.00558567	-0.0968974	0.00412336	0.118768	-1.39717	0.349949	0.933598	0.933598	-0.116916	0.118478
[cytoplasm_Foxo1_Pa1_Pd1_Pe0_pUb1]	0.511588	-0.42312	0.000242812	0.000233983	0.424614	-0.496013	-0.194426	0.195739	-0.0137713	0.000368374	9.0634e-05	0	0.0708322	0	0	0	0	0.254512	0.562837	-0.0154993	-0.79936	0.951274	-0.948144	-0.403643	0.405281	3.37778e-08	3.27584e-08	0	0	0	0	0	0	-0.273208	0.61247	-0.609821	0.010469	-0.00959477	0.108145	-0.00615923	-0.104396	0.0043902	0.127807	-1.50527	0.376943	1.00582	1.00582	-0.114645	0.116102
[cytoplasm_Foxo1_Pa1_Pd1_Pe1_pUb0]	0.875956	-0.724687	0.000389034	0.000294671	0.726695	-0.84769	-0.311182	0.31295	-0.0232078	0.000439457	0.000174235	0	0.116413	0	0	0	0	0.43511	0.963682	-0.0265968	-1.3682	1.6154	-1.60911	-0.677577	0.679498	4.04683e-08	3.91052e-08	0	0	0	0	0	0	-0.466913	1.0441	-1.03987	0.0175177	-0.0163964	0.201824	-0.01206	-0.195299	0.00798909	0.238529	-2.81493	0.704949	1.88208	1.88208	-0.199159	0.201052
[cytoplasm_Foxo1_Pa1_Pd1_Pe1_pUb1]	0.851171	-0.704179	0.000349773	0.000276857	0.706076	-0.823174	-0.29705	0.298697	-0.0225071	0.000406695	0.000170116	0	0.111701	0	0	0	0	0.422457	0.936413	-0.0258433	-1.32921	1.56542	-1.55918	-0.654137	0.655857	3.84313e-08	3.71214e-08	0	0	0	0	0	0	-0.453359	1.01338	-1.00931	0.0169611	-0.0159023	0.208552	-0.0125727	-0.201905	0.00822132	0.246489	-2.91005	0.728739	1.94578	1.94578	-0.196244	0.198031
[cytoplasm_RNA_InR]	-0.356913	0.295829	-2.73025e-05	-6.68549e-06	-0.29572	0.34696	0.136735	-0.136924	0.00952311	-3.62169e-05	-9.49858e-05	0	-0.0500519	0	0	0	0	-0.178009	-0.392102	0.0109217	0.559438	-0.66593	0.665858	0.285295	-0.285147	2.81047e-10	5.54912e-10	0	0	0	0	0	0	0.191159	-0.427073	0.426824	-0.0069626	0.00692947	-0.0256595	0.00164101	0.0249165	-0.000950276	-0.03036	0.359782	-0.0898513	-0.23979	-0.23979	0.0681951	-0.0683014
[cytoplasm_RNA_SOD2]	-0.362368	0.30035	-2.77198e-05	-6.78767e-06	-0.300239	0.352262	0.138825	-0.139017	0.00966864	-3.67703e-05	-9.64374e-05	0	-0.0508169	0	0	0	0	-0.180729	-0.398094	0.0110886	0.567987	-0.676107	0.676034	0.289655	-0.289505	3.12037e-10	5.42164e-10	0	0	0	0	0	0	0.194081	-0.4336	0.433347	-0.00706901	0.00703537	-0.0260517	0.00166609	0.0252973	-0.000964799	-0.030824	0.36528	-0.0912244	-0.243454	-0.243454	0.0692373	-0.0693452
[E2F1]	0	0	0	0	0	0	0	0	0	0	0	0	0	0	0	0	0	0	0	0	0	0	0	0	0	0	0	0	0	0	0	0	0	0	0	0	0	0	0	0	0	0	0	0	0	0	0	0	0
[SGK]	-0	-0	-0	-0	-0	-0	-0	-0	-0	-0	-0	-0	-0	-0	-0	-0	-0	-0	-0	-0	-0	-0	-0	-0	-0	-0	-0	-0	-0	-0	-0	-0	-0	-0	-0	-0	-0	-0	-0	-0	-0	-0	-0	-0	-0	-0	-0	-0	-0
[CDK2]	-0	-0	-0	-0	-0	-0	-0	-0	-0	-0	-0	-0	-0	-0	-0	-0	-0	-0	-0	-0	-0	-0	-0	-0	-0	-0	-0	-0	-0	-0	-0	-0	-0	-0	-0	-0	-0	-0	-0	-0	-0	-0	-0	-0	-0	-0	-0	-0	-0
[AMPK]	-0	-0	-0	-0	-0	-0	-0	-0	-0	-0	-0	-0	-0	-0	-0	-0	-0	-0	-0	-0	-0	-0	-0	-0	-0	-0	-0	-0	-0	-0	-0	-0	-0	-0	-0	-0	-0	-0	-0	-0	-0	-0	-0	-0	-0	-0	-0	-0	-0
[CBPP300]	0	0	0	0	0	0	0	0	0	0	0	0	0	0	0	0	0	0	0	0	0	0	0	0	0	0	0	0	0	0	0	0	0	0	0	0	0	0	0	0	0	0	0	0	0	0	0	0	0
[SIRT1]	0	0	0	0	0	0	0	0	0	0	0	0	0	0	0	0	0	0	0	0	0	0	0	0	0	0	0	0	0	0	0	0	0	0	0	0	0	0	0	0	0	0	0	0	0	0	0	0	0
[E3]	-0	-0	-0	-0	-0	-0	-0	-0	-0	-0	-0	-0	-0	-0	-0	-0	-0	-0	-0	-0	-0	-0	-0	-0	-0	-0	-0	-0	-0	-0	-0	-0	-0	-0	-0	-0	-0	-0	-0	-0	-0	-0	-0	-0	-0	-0	-0	-0	-0
[USP7]	0	0	0	0	0	0	0	0	0	0	0	0	0	0	0	0	0	0	0	0	0	0	0	0	0	0	0	0	0	0	0	0	0	0	0	0	0	0	0	0	0	0	0	0	0	0	0	0	0
[SCF]	0	0	0	0	0	0	0	0	0	0	0	0	0	0	0	0	0	0	0	0	0	0	0	0	0	0	0	0	0	0	0	0	0	0	0	0	0	0	0	0	0	0	0	0	0	0	0	0	0
[Proteasome]	0	0	0	0	0	0	0	0	0	0	0	0	0	0	0	0	0	0	0	0	0	0	0	0	0	0	0	0	0	0	0	0	0	0	0	0	0	0	0	0	0	0	0	0	0	0	0	0	0
[nucleus_Foxo1_Pa0_Pd0_Pe0_pUb0]	-0.630747	0.522508	-4.31311e-05	-7.35469e-05	-0.522716	0.612873	0.243294	-0.243892	0.0169739	-0.000152081	-0.000155422	0	-0.0884663	0	0	0	0	-0.314312	-0.692989	0.019252	0.988009	-1.1764	1.17593	0.503518	-0.503698	-9.2978e-09	-8.63886e-09	0	0	0	0	0	0	0.337597	-0.75506	0.75419	-0.0124564	0.0121805	-0.0642999	0.00390298	0.0622707	-0.00249002	-0.0760446	0.898856	-0.224653	-0.599436	-0.599436	0.125159	-0.125702
[nucleus_Foxo1_Pa0_Pd0_Pe0_pUb1]	-0.718006	0.594855	-0.00013368	-0.000127107	-0.595269	0.698914	0.288066	-0.288973	0.0194114	-0.000249354	-0.000171431	0	-0.103675	0	0	0	0	-0.358559	-0.788981	0.0219077	1.12548	-1.34818	1.34826	0.58225	-0.582851	-1.54533e-08	-1.45939e-08	0	0	0	0	0	0	0.385113	-0.862061	0.860989	-0.0143609	0.0138999	-0.0513515	0.00283789	0.0494783	-0.00206555	-0.0607268	0.713986	-0.17869	-0.476499	-0.476499	0.137749	-0.13861
[nucleus_Foxo1_Pa0_Pd0_Pe1_pUb0]	-0.17198	0.142397	3.64619e-05	1.59842e-05	-0.142352	0.168729	0.087222	-0.0872653	0.00482579	6.13642e-06	-5.06895e-05	0	-0.0292035	0	0	0	0	-0.0866854	-0.18853	0.00528111	0.270008	-0.335634	0.335841	0.152519	-0.152631	5.30155e-09	5.45032e-09	0	0	0	0	0	0	0.0930151	-0.210025	0.209933	-0.00346603	0.00356064	0.0399622	-0.00255823	-0.0388402	0.00154748	0.0472157	-0.560859	0.139993	0.373674	0.373674	0.0214816	-0.021415
[nucleus_Foxo1_Pa0_Pd0_Pe1_pUb1]	-0.26917	0.222922	-6.06308e-05	-4.13607e-05	-0.223145	0.264419	0.136737	-0.137123	0.00753565	-9.37253e-05	-6.81465e-05	0	-0.0460305	0	0	0	0	-0.135919	-0.295442	0.00823911	0.422902	-0.526643	0.527114	0.239747	-0.240358	-1.21927e-09	-8.52674e-10	0	0	0	0	0	0	0.145851	-0.329131	0.328696	-0.00557785	0.00546307	0.0531245	-0.00365056	-0.0518496	0.00197508	0.0627915	-0.748619	0.18675	0.498822	0.498822	0.0357951	-0.0360684
[nucleus_Foxo1_Pa0_Pd1_Pe0_pUb0]	-0.396503	0.328362	-0.000111323	-7.18586e-05	-0.328765	0.388017	0.187558	-0.188114	0.0109465	-0.000143594	-9.49601e-05	0	-0.0641038	0	0	0	0	-0.199277	-0.435437	0.0121192	0.62204	-0.764155	0.76412	0.341147	-0.341942	-5.78722e-09	-5.20665e-09	0	0	0	0	0	0	0.213855	-0.481977	0.481128	-0.00814091	0.00790312	0.0328309	-0.00244008	-0.0322118	0.00116872	0.0388028	-0.465528	0.115867	0.3096	0.3096	0.0629654	-0.0634391
[nucleus_Foxo1_Pa0_Pd1_Pe0_pUb1]	-0.416055	0.344571	-0.000141085	-9.49677e-05	-0.345065	0.407737	0.201655	-0.202346	0.0115415	-0.000182383	-9.72331e-05	0	-0.068604	0	0	0	0	-0.209469	-0.456938	0.0127102	0.65309	-0.806047	0.80633	0.362241	-0.36325	-8.03435e-09	-7.37788e-09	0	0	0	0	0	0	0.224793	-0.506841	0.50593	-0.00862182	0.00829504	0.0454547	-0.00335974	-0.0445752	0.00161768	0.0537363	-0.643889	0.160384	0.42861	0.42861	0.0636412	-0.0642453
[nucleus_Foxo1_Pa0_Pd1_Pe1_pUb0]	0.0851878	-0.0706631	9.51097e-06	2.76253e-05	0.070673	-0.0783835	0.0209783	-0.0209183	-0.00174524	1.91862e-05	1.38419e-05	0	-0.0011497	0	0	0	0	0.0399125	0.0943197	-0.00255135	-0.131556	0.120858	-0.119424	-0.0292098	0.0286678	8.28955e-09	8.29237e-09	0	0	0	0	0	0	-0.0430008	0.0909936	-0.0906619	0.00132589	-0.00117095	0.137304	-0.00888282	-0.133481	0.00522529	0.1623	-1.92564	0.481263	1.28524	1.28524	-0.0448281	0.0450273
[nucleus_Foxo1_Pa0_Pd1_Pe1_pUb1]	0.0885655	-0.0734407	-5.45194e-06	1.49776e-05	0.0734082	-0.0810949	0.024638	-0.024655	-0.00178336	-2.34026e-06	1.61007e-05	0	-0.00202847	0	0	0	0	0.0412385	0.0980249	-0.00265686	-0.13649	0.122957	-0.121241	-0.0276409	0.0269605	7.20027e-09	7.22698e-09	0	0	0	0	0	0	-0.0444337	0.0939367	-0.0936019	0.00132699	-0.0012125	0.1498	-0.00975231	-0.14568	0.00568205	0.17708	-2.10136	0.525231	1.40282	1.40282	-0.0481827	0.0483154
[nucleus_Foxo1_Pa1_Pd0_Pe0_pUb0]	0.0488226	-0.0400465	7.62861e-05	0.000149399	0.0409562	-0.0487562	-0.0388747	0.0396	-0.00162566	0.000242681	-1.36553e-05	0	0.0114629	0	0	0	0	0.025028	0.0538887	-0.00140338	-0.0764004	0.104166	-0.104009	-0.051605	0.0528843	2.15978e-08	2.10955e-08	0	0	0	0	0	0	-0.0269041	0.0629299	-0.0619434	0.001438	-0.000920747	-0.00173723	0.000702315	0.00219838	0.000147154	-0.00208469	0.0322921	-0.00755967	-0.0207445	-0.0207445	-0.00905815	0.00992108
[nucleus_Foxo1_Pa1_Pd0_Pe0_pUb1]	-0.0337025	0.0281862	3.07615e-05	9.87494e-05	-0.0275789	0.0324002	0.00317081	-0.00276657	0.000729709	0.000145199	-2.89423e-05	0	-0.00279436	0	0	0	0	-0.0167286	-0.0368067	0.00109761	0.0532263	-0.0581118	0.0583443	0.0225585	-0.0217721	1.53953e-08	1.50885e-08	0	0	0	0	0	0	0.0179385	-0.0381298	0.0387473	-0.000359763	0.000689368	0.0101616	-0.000284435	-0.00956305	0.000535252	0.0119797	-0.13755	0.0347037	0.0923493	0.0923493	0.00288798	-0.00233202
[nucleus_Foxo1_Pa1_Pd0_Pe1_pUb0]	0.448763	-0.371151	0.000202573	0.000220134	0.372509	-0.43521	-0.170965	0.172189	-0.0121053	0.000347548	7.72253e-05	0	0.0622706	0	0	0	0	0.223304	0.493741	-0.0135832	-0.701295	0.834941	-0.832395	-0.35462	0.356137	3.17133e-08	3.07849e-08	0	0	0	0	0	0	-0.239737	0.537364	-0.535038	0.00922063	-0.00840703	0.0960194	-0.00541797	-0.0926486	0.00391505	0.113471	-1.33605	0.334541	0.892565	0.892565	-0.100846	0.102208
[nucleus_Foxo1_Pa1_Pd0_Pe1_pUb1]	0.353033	-0.292023	0.000142151	0.000164158	0.293008	-0.341191	-0.12261	0.123469	-0.00939588	0.000244619	5.98162e-05	0	0.0458522	0	0	0	0	0.174907	0.388515	-0.0106791	-0.551097	0.647096	-0.644763	-0.269128	0.27006	2.49474e-08	2.42467e-08	0	0	0	0	0	0	-0.187802	0.420201	-0.418401	0.00714586	-0.00652589	0.10824	-0.00644525	-0.104738	0.00430843	0.127922	-1.51041	0.377991	1.00892	1.00892	-0.0866169	0.0876395
[nucleus_Foxo1_Pa1_Pd1_Pe0_pUb0]	0.332684	-0.275225	0.000142491	0.000166268	0.276169	-0.321718	-0.115117	0.115997	-0.00884558	0.000249761	5.54108e-05	0	0.0433145	0	0	0	0	0.164975	0.366175	-0.0100594	-0.519585	0.610486	-0.608529	-0.254355	0.255292	2.46353e-08	2.39651e-08	0	0	0	0	0	0	-0.177154	0.395968	-0.394299	0.00675695	-0.00616039	0.100087	-0.00589968	-0.096795	0.00400054	0.118277	-1.39595	0.349354	0.932384	0.932384	-0.0810855	0.0821141
[nucleus_Foxo1_Pa1_Pd1_Pe0_pUb1]	0.299216	-0.247559	0.000116743	0.00013909	0.248344	-0.288542	-0.0955091	0.0962147	-0.00787325	0.00019957	5.01165e-05	0	0.0368313	0	0	0	0	0.147863	0.32939	-0.00904641	-0.466889	0.542531	-0.540491	-0.222139	0.222791	2.15478e-08	2.09768e-08	0	0	0	0	0	0	-0.158791	0.354415	-0.352932	0.00599441	-0.00551524	0.110885	-0.00671764	-0.107397	0.00437527	0.131048	-1.5488	0.387517	1.03448	1.03448	-0.0775529	0.0784208
[nucleus_Foxo1_Pa1_Pd1_Pe1_pUb0]	0.741229	-0.613305	0.000281847	0.000243519	0.614871	-0.716466	-0.252269	0.253693	-0.0195485	0.000355888	0.00014752	0	0.0957573	0	0	0	0	0.367623	0.815513	-0.0224959	-1.15756	1.35879	-1.35366	-0.565353	0.566709	3.41934e-08	3.30843e-08	0	0	0	0	0	0	-0.394572	0.881136	-0.877756	0.0147297	-0.0138346	0.195709	-0.0118601	-0.189529	0.00769501	0.231306	-2.73205	0.684	1.82629	1.82629	-0.173927	0.175497
[nucleus_Foxo1_Pa1_Pd1_Pe1_pUb1]	0.712533	-0.58958	0.000248897	0.000221413	0.591009	-0.688061	-0.235755	0.237033	-0.0187251	0.000316536	0.000142984	0	0.0902668	0	0	0	0	0.352963	0.78396	-0.0216264	-1.11242	1.30074	-1.29563	-0.537997	0.539109	3.17144e-08	3.06743e-08	0	0	0	0	0	0	-0.378857	0.845556	-0.842362	0.0140811	-0.013255	0.204213	-0.0125064	-0.197879	0.00798924	0.241366	-2.85228	0.714067	1.90678	1.90678	-0.170726	0.172166
[nucleus_RNA_InR]	-0.356921	0.295835	-2.73664e-05	-6.66882e-06	-0.295726	0.346967	0.136753	-0.136942	0.00952374	-3.61672e-05	-9.49885e-05	0	-0.0500554	0	0	0	0	-0.178012	-0.39211	0.010922	0.559449	-0.665949	0.665877	0.285305	-0.285157	2.83482e-10	5.57731e-10	0	0	0	0	0	0	0.191163	-0.427085	0.426836	-0.00696284	0.0069297	-0.0256605	0.00164117	0.0249175	-0.000950318	-0.0303611	0.359797	-0.0898548	-0.239799	-0.239799	0.0681981	-0.0683042
[nucleus_RNA_SOD2]	-0.362376	0.300357	-2.77847e-05	-6.77075e-06	-0.300246	0.35227	0.138843	-0.139035	0.00966928	-3.67199e-05	-9.64402e-05	0	-0.0508204	0	0	0	0	-0.180733	-0.398102	0.011089	0.567999	-0.676126	0.676053	0.289665	-0.289515	3.14525e-10	5.44499e-10	0	0	0	0	0	0	0.194085	-0.433612	0.43336	-0.00706925	0.00703561	-0.0260526	0.00166626	0.0252983	-0.000964842	-0.0308251	0.365295	-0.091228	-0.243464	-0.243464	0.0692403	-0.0693481
[dnabound_Foxo1_Pa0_Pd0_Pe0_pUb0]	-0.742917	0.615515	-0.00010998	-0.000115932	-0.615869	0.72245	0.291738	-0.292573	0.0200058	-0.000230142	-0.000178272	0	-0.105544	0	0	0	0	-0.370538	-0.816378	0.0226701	1.16412	-1.38945	1.38922	0.596853	-0.597286	-1.51014e-08	-1.42454e-08	0	0	0	0	0	0	0.397981	-0.890592	0.889503	-0.0147781	0.0143439	-0.0700447	0.00410792	0.0677084	-0.00275866	-0.0828305	0.97726	-0.244364	-0.651862	-0.651862	0.146311	-0.147114
[dnabound_Foxo1_Pa0_Pd0_Pe0_pUb1]	-0.775449	0.642494	-0.00017063	-0.000149231	-0.642978	0.755005	0.312309	-0.313338	0.0209569	-0.000289242	-0.000183068	0	-0.1123	0	0	0	0	-0.387343	-0.852182	0.0236589	1.21568	-1.45698	1.45719	0.629733	-0.630456	-1.84624e-08	-1.75047e-08	0	0	0	0	0	0	0.416028	-0.931359	0.930181	-0.0155466	0.0150009	-0.0551951	0.00300035	0.0531385	-0.00223755	-0.0652663	0.766771	-0.191942	-0.511778	-0.511778	0.148762	-0.149758
[dnabound_Foxo1_Pa0_Pd0_Pe1_pUb0]	-0.39493	0.327097	-9.14441e-05	-6.75231e-05	-0.327451	0.386315	0.18403	-0.184559	0.0108743	-0.000136616	-9.53568e-05	0	-0.0632125	0	0	0	0	-0.198391	-0.43373	0.0120714	0.619584	-0.759349	0.759368	0.338049	-0.338764	-5.39869e-09	-4.84475e-09	0	0	0	0	0	0	0.212916	-0.479488	0.478703	-0.00807867	0.00786188	0.0285447	-0.00214271	-0.0280278	0.00101366	0.0337343	-0.405155	0.100791	0.269324	0.269324	0.0635512	-0.0639993
[dnabound_Foxo1_Pa0_Pd0_Pe1_pUb1]	-0.441403	0.365615	-0.000159906	-0.000106325	-0.366134	0.432488	0.211032	-0.21179	0.0122065	-0.000202175	-0.000102549	0	-0.0721866	0	0	0	0	-0.222198	-0.484864	0.0134848	0.692973	-0.853651	0.854032	0.382782	-0.383841	-9.42302e-09	-8.73739e-09	0	0	0	0	0	0	0.238467	-0.537188	0.536241	-0.00913835	0.00878874	0.0433809	-0.00327026	-0.0425999	0.00152728	0.0512879	-0.615423	0.153231	0.40956	0.40956	0.0684872	-0.0691596
[dnabound_Foxo1_Pa0_Pd1_Pe0_pUb0]	-0.451693	0.374139	-0.000136545	-9.38771e-05	-0.374613	0.44196	0.211361	-0.212039	0.0124294	-0.000181739	-0.000105912	0	-0.0725366	0	0	0	0	-0.226974	-0.496166	0.0138009	0.70872	-0.869136	0.869209	0.387206	-0.388133	-8.62296e-09	-7.94259e-09	0	0	0	0	0	0	0.243587	-0.548679	0.547712	-0.00928473	0.00897609	0.0305328	-0.00237756	-0.0300541	0.00105558	0.0360919	-0.434452	0.108028	0.288772	0.288772	0.0732355	-0.0738421
[dnabound_Foxo1_Pa0_Pd1_Pe0_pUb1]	-0.40446	0.335003	-0.000130411	-9.21786e-05	-0.335468	0.39646	0.196123	-0.196797	0.0112086	-0.000178868	-9.47926e-05	0	-0.0667717	0	0	0	0	-0.203693	-0.444227	0.0123591	0.635005	-0.783934	0.784286	0.352505	-0.353482	-7.7705e-09	-7.14159e-09	0	0	0	0	0	0	0.218593	-0.492767	0.491908	-0.00838188	0.00808429	0.0459663	-0.00338277	-0.0450635	0.00164113	0.0543407	-0.650906	0.162149	0.43333	0.43333	0.0614328	-0.0620183
[dnabound_Foxo1_Pa0_Pd1_Pe1_pUb0]	-0.107198	0.0886656	-9.28323e-05	-4.58112e-05	-0.0890527	0.109338	0.105002	-0.105373	0.00347191	-9.65084e-05	-2.40039e-05	0	-0.0306277	0	0	0	0	-0.0565112	-0.117276	0.00330651	0.169937	-0.245265	0.246215	0.131235	-0.132357	-5.11117e-10	-1.31466e-10	0	0	0	0	0	0	0.0604452	-0.141658	0.141253	-0.00265795	0.00255793	0.128552	-0.00859746	-0.125223	0.00480472	0.151974	-1.80689	0.451288	1.20544	1.20544	-0.00877097	0.00852049
[dnabound_Foxo1_Pa0_Pd1_Pe1_pUb1]	-0.070743	0.0584813	-9.40022e-05	-4.79507e-05	-0.0588609	0.0743887	0.0945514	-0.0949386	0.00254215	-0.000100545	-1.49683e-05	0	-0.026532	0	0	0	0	-0.0386378	-0.0771925	0.00219395	0.113176	-0.18058	0.181882	0.105568	-0.106754	-2.83718e-10	6.36533e-11	0	0	0	0	0	0	0.0412605	-0.0987941	0.0984987	-0.00197889	0.00188002	0.143526	-0.0095881	-0.139796	0.00536797	0.169681	-2.0168	0.503848	1.34593	1.34593	-0.0185506	0.018299
[dnabound_Foxo1_Pa1_Pd0_Pe0_pUb0]	-0.0656101	0.0546336	5.43077e-05	0.000109859	-0.0539773	0.0626379	0.0087261	-0.00825205	0.00149079	0.000169937	-3.72791e-05	0	-0.00545526	0	0	0	0	-0.0321616	-0.0719084	0.00207238	0.10273	-0.111899	0.111662	0.0421467	-0.0411925	1.60827e-08	1.57622e-08	0	0	0	0	0	0	0.0344919	-0.0748819	0.0754201	-0.000905851	0.00128328	-0.0109862	0.00114815	0.0110542	-0.000250018	-0.013021	0.159964	-0.0395916	-0.106104	-0.106104	0.0132124	-0.012601
[dnabound_Foxo1_Pa1_Pd0_Pe0_pUb1]	-0.102706	0.0852883	1.59626e-05	7.58177e-05	-0.0848223	0.099505	0.0308924	-0.0306329	0.00259834	0.00010428	-4.3279e-05	0	-0.0127655	0	0	0	0	-0.0511775	-0.112673	0.00319461	0.161231	-0.187752	0.187743	0.078442	-0.0778288	1.2225e-08	1.20151e-08	0	0	0	0	0	0	0.0549232	-0.12103	0.121388	-0.00176367	0.00202079	0.00279683	0.000105416	-0.00248074	0.000229587	0.00327308	-0.0354395	0.00910958	0.024098	0.024098	0.0166922	-0.0162826
[dnabound_Foxo1_Pa1_Pd0_Pe1_pUb0]	0.270572	-0.223807	0.000141529	0.000153099	0.224662	-0.261618	-0.0936964	0.0944868	-0.0072246	0.000230162	4.16532e-05	0	0.0351627	0	0	0	0	0.134115	0.297854	-0.00816878	-0.422514	0.49622	-0.494669	-0.206552	0.207417	2.29512e-08	2.2359e-08	0	0	0	0	0	0	-0.144046	0.322074	-0.32065	0.00553743	-0.00496695	0.0870841	-0.00510014	-0.0841943	0.00349524	0.102909	-1.2144	0.303874	0.81092	0.81092	-0.0673145	0.0682536
[dnabound_Foxo1_Pa1_Pd0_Pe1_pUb1]	0.222639	-0.184193	9.41281e-05	0.000114794	0.184819	-0.214179	-0.0665009	0.0670455	-0.00582692	0.000160189	3.38551e-05	0	0.0261144	0	0	0	0	0.109653	0.245168	-0.00671625	-0.34708	0.399503	-0.397861	-0.161029	0.161498	1.85995e-08	1.81321e-08	0	0	0	0	0	0	-0.117787	0.262751	-0.261593	0.0044533	-0.00401048	0.100927	-0.00616267	-0.0977986	0.00397164	0.119279	-1.41056	0.352836	0.941912	0.941912	-0.0619195	0.0626316
[dnabound_Foxo1_Pa1_Pd1_Pe0_pUb0]	0.233122	-0.192853	0.000127047	0.00013404	0.193571	-0.224921	-0.074868	0.0755383	-0.00616737	0.000195155	3.48638e-05	0	0.0288411	0	0	0	0	0.115252	0.256699	-0.00703267	-0.363841	0.423209	-0.421799	-0.173593	0.174254	2.04831e-08	1.99735e-08	0	0	0	0	0	0	-0.123807	0.276282	-0.275066	0.00473263	-0.00422895	0.0899668	-0.00536542	-0.0870656	0.00357989	0.106316	-1.25584	0.314178	0.83854	0.83854	-0.0612715	0.0620938
[dnabound_Foxo1_Pa1_Pd1_Pe0_pUb1]	0.239479	-0.198127	0.000116092	0.000124481	0.198804	-0.230676	-0.0737635	0.0743715	-0.00629327	0.000176375	3.72271e-05	0	0.0287484	0	0	0	0	0.118153	0.263694	-0.00722922	-0.373537	0.431926	-0.430288	-0.175461	0.17601	1.9594e-08	1.91065e-08	0	0	0	0	0	0	-0.126915	0.283114	-0.281889	0.00480847	-0.00432795	0.0999722	-0.00606092	-0.096834	0.00394634	0.118148	-1.39663	0.349381	0.932647	0.932647	-0.0646246	0.0653949
[dnabound_Foxo1_Pa1_Pd1_Pe1_pUb0]	0.567129	-0.469388	0.00022378	0.000177309	0.470412	-0.546902	-0.176382	0.177372	-0.0147918	0.000248425	0.000113326	0	0.0691533	0	0	0	0	0.280454	0.624108	-0.0172058	-0.885337	1.02744	-1.02361	-0.420432	0.421097	2.60574e-08	2.52748e-08	0	0	0	0	0	0	-0.301101	0.670675	-0.668312	0.0111291	-0.010435	0.187768	-0.0116005	-0.182038	0.00731386	0.221927	-2.62442	0.656798	1.75386	1.75386	-0.141336	0.14249
[dnabound_Foxo1_Pa1_Pd1_Pe1_pUb1]	0.566019	-0.468477	0.000201549	0.00016498	0.469443	-0.545367	-0.171915	0.172824	-0.0147161	0.000225794	0.000114312	0	0.0678891	0	0	0	0	0.279607	0.622887	-0.0171746	-0.883336	1.02187	-1.01786	-0.416017	0.416542	2.48084e-08	2.40484e-08	0	0	0	0	0	0	-0.300192	0.668451	-0.666117	0.0110498	-0.0103891	0.197573	-0.0122936	-0.191619	0.0076692	0.233524	-2.76235	0.691334	1.84624	1.84624	-0.143316	0.144401
[truncated: 334 more columns]
