# Supplementary material for: Computational modelling of the regulation of Insulin signalling by oxidative stress
Source: BMC Syst Biol. 2013 May 24;7:41. doi: 10.1186/1752-0509-7-41 (PMC3668293; doi:10.1186/1752-0509-7-41)
Supplement: Additional file 10 — Zip archive of model sbml-shorthand files. Description of Data: zip archive containing SBML-shorthand files (.mod) for receptor binding, akt, phosphatase, IRS, JNK and FOXO modules and for events to set five days of physiological insulin variation as in Frayn et al. m8b2_rapijf.mod is the result of assembling the files with $ catshorthand.py m8b2_recep.6.mod m8b2_akt.6.mod m8b2_phosph.6.mod m8b2_irs.6.mod m8b2_jnk.6.mod m8b2_foxo.6.mod. [file 1752-0509-7-41-S10.zip]

Archive with 9 entries (8 files):
- m8b2_modfiles/
- m8b2_modfiles/m8b2_recep.6.mod
- m8b2_modfiles/m8b2_events.ins5d.mod
- m8b2_modfiles/m8b2_jnk.6.mod
- m8b2_modfiles/m8b2_akt.6.mod
- m8b2_modfiles/m8b2_phosph.6.mod
- m8b2_modfiles/m8b2_rapijf.6.mod
- m8b2_modfiles/m8b2_foxo.6.mod
- m8b2_modfiles/m8b2_irs.6.mod
