# Supplementary material for: Computational modelling of the regulation of Insulin signalling by oxidative stress
Source: BMC Syst Biol. 2013 May 24;7:41. doi: 10.1186/1752-0509-7-41 (PMC3668293; doi:10.1186/1752-0509-7-41)
Supplement: Additional file 10 — Zip archive of model sbml-shorthand files. Description of Data: zip archive containing SBML-shorthand files (.mod) for receptor binding, akt, phosphatase, IRS, JNK and FOXO modules and for events to set five days of physiological insulin variation as in Frayn et al. m8b2_rapijf.mod is the result of assembling the files with $ catshorthand.py m8b2_recep.6.mod m8b2_akt.6.mod m8b2_phosph.6.mod m8b2_irs.6.mod m8b2_jnk.6.mod m8b2_foxo.6.mod. [file 1752-0509-7-41-S10.zip › m8b2_modfiles/m8b2_events.ins5d.mod]

@events

event_0001= geq(t,   0.0) : Ins=899
event_0002= geq(t,  60.0) : Ins=2248
event_0003= geq(t, 120.0) : Ins=1449
event_0004= geq(t, 180.0) : Ins=899
event_0005= geq(t, 240.0) : Ins=1049
event_0006= geq(t, 300.0) : Ins=2398
event_0007= geq(t, 360.0) : Ins=2099
event_0008= geq(t, 420.0) : Ins=2049
event_0009= geq(t, 480.0) : Ins=1749
event_00010= geq(t, 540.0) : Ins=1299
event_00011= geq(t, 600.0) : Ins=1199
event_00012= geq(t, 660.0) : Ins=2099
event_00013= geq(t, 720.0) : Ins=1249
event_00014= geq(t, 780.0) : Ins=1249
event_00015= geq(t, 840.0) : Ins=999
event_00016= geq(t, 900.0) : Ins=899
event_00017= geq(t, 960.0) : Ins=600
event_00018= geq(t, 1020.0) : Ins=550
event_00019= geq(t, 1080.0) : Ins=500
event_00020= geq(t, 1140.0) : Ins=400
event_00021= geq(t, 1200.0) : Ins=350
event_00022= geq(t, 1260.0) : Ins=450
event_00023= geq(t, 1320.0) : Ins=475
event_00024= geq(t, 1380.0) : Ins=475
event_00025= geq(t, 1439.0) : Ins=450
event_00026= geq(t, 1440.0) : Ins=899
event_00027= geq(t, 1500.0) : Ins=2248
event_00028= geq(t, 1560.0) : Ins=1449
event_00029= geq(t, 1620.0) : Ins=899
event_00030= geq(t, 1680.0) : Ins=1049
event_00031= geq(t, 1740.0) : Ins=2398
event_00032= geq(t, 1800.0) : Ins=2099
event_00033= geq(t, 1860.0) : Ins=2049
event_00034= geq(t, 1920.0) : Ins=1749
event_00035= geq(t, 1980.0) : Ins=1299
event_00036= geq(t, 2040.0) : Ins=1199
event_00037= geq(t, 2100.0) : Ins=2099
event_00038= geq(t, 2160.0) : Ins=1249
event_00039= geq(t, 2220.0) : Ins=1249
event_00040= geq(t, 2280.0) : Ins=999
event_00041= geq(t, 2340.0) : Ins=899
event_00042= geq(t, 2400.0) : Ins=600
event_00043= geq(t, 2460.0) : Ins=550
event_00044= geq(t, 2520.0) : Ins=500
event_00045= geq(t, 2580.0) : Ins=400
event_00046= geq(t, 2640.0) : Ins=350
event_00047= geq(t, 2700.0) : Ins=450
event_00048= geq(t, 2760.0) : Ins=475
event_00049= geq(t, 2820.0) : Ins=475
event_00050= geq(t, 2879.0) : Ins=450
event_00051= geq(t, 2880.0) : Ins=899
event_00052= geq(t, 2940.0) : Ins=2248
event_00053= geq(t, 3000.0) : Ins=1449
event_00054= geq(t, 3060.0) : Ins=899
event_00055= geq(t, 3120.0) : Ins=1049
event_00056= geq(t, 3180.0) : Ins=2398
event_00057= geq(t, 3240.0) : Ins=2099
event_00058= geq(t, 3300.0) : Ins=2049
event_00059= geq(t, 3360.0) : Ins=1749
event_00060= geq(t, 3420.0) : Ins=1299
event_00061= geq(t, 3480.0) : Ins=1199
event_00062= geq(t, 3540.0) : Ins=2099
event_00063= geq(t, 3600.0) : Ins=1249
event_00064= geq(t, 3660.0) : Ins=1249
event_00065= geq(t, 3720.0) : Ins=999
event_00066= geq(t, 3780.0) : Ins=899
event_00067= geq(t, 3840.0) : Ins=600
event_00068= geq(t, 3900.0) : Ins=550
event_00069= geq(t, 3960.0) : Ins=500
event_00070= geq(t, 4020.0) : Ins=400
event_00071= geq(t, 4080.0) : Ins=350
event_00072= geq(t, 4140.0) : Ins=450
event_00073= geq(t, 4200.0) : Ins=475
event_00074= geq(t, 4260.0) : Ins=475
event_00075= geq(t, 4319.0) : Ins=450
event_00076= geq(t, 4320.0) : Ins=899
event_00077= geq(t, 4380.0) : Ins=2248
event_00078= geq(t, 4440.0) : Ins=1449
event_00079= geq(t, 4500.0) : Ins=899
event_00080= geq(t, 4560.0) : Ins=1049
event_00081= geq(t, 4620.0) : Ins=2398
event_00082= geq(t, 4680.0) : Ins=2099
event_00083= geq(t, 4740.0) : Ins=2049
event_00084= geq(t, 4800.0) : Ins=1749
event_00085= geq(t, 4860.0) : Ins=1299
event_00086= geq(t, 4920.0) : Ins=1199
event_00087= geq(t, 4980.0) : Ins=2099
event_00088= geq(t, 5040.0) : Ins=1249
event_00089= geq(t, 5100.0) : Ins=1249
event_00090= geq(t, 5160.0) : Ins=999
event_00091= geq(t, 5220.0) : Ins=899
event_00092= geq(t, 5280.0) : Ins=600
event_00093= geq(t, 5340.0) : Ins=550
event_00094= geq(t, 5400.0) : Ins=500
event_00095= geq(t, 5460.0) : Ins=400
event_00096= geq(t, 5520.0) : Ins=350
event_00097= geq(t, 5580.0) : Ins=450
event_00098= geq(t, 5640.0) : Ins=475
event_00099= geq(t, 5700.0) : Ins=475
event_000100= geq(t, 5759.0) : Ins=450
event_000101= geq(t, 5760.0) : Ins=899
event_000102= geq(t, 5820.0) : Ins=2248
event_000103= geq(t, 5880.0) : Ins=1449
event_000104= geq(t, 5940.0) : Ins=899
event_000105= geq(t, 6000.0) : Ins=1049
event_000106= geq(t, 6060.0) : Ins=2398
event_000107= geq(t, 6120.0) : Ins=2099
event_000108= geq(t, 6180.0) : Ins=2049
event_000109= geq(t, 6240.0) : Ins=1749
event_000110= geq(t, 6300.0) : Ins=1299
event_000111= geq(t, 6360.0) : Ins=1199
event_000112= geq(t, 6420.0) : Ins=2099
event_000113= geq(t, 6480.0) : Ins=1249
event_000114= geq(t, 6540.0) : Ins=1249
event_000115= geq(t, 6600.0) : Ins=999
event_000116= geq(t, 6660.0) : Ins=899
event_000117= geq(t, 6720.0) : Ins=600
event_000118= geq(t, 6780.0) : Ins=550
event_000119= geq(t, 6840.0) : Ins=500
event_000120= geq(t, 6900.0) : Ins=400
event_000121= geq(t, 6960.0) : Ins=350
event_000122= geq(t, 7020.0) : Ins=450
event_000123= geq(t, 7080.0) : Ins=475
event_000124= geq(t, 7140.0) : Ins=475
event_000125= geq(t, 7199.0) : Ins=450
