# Supplementary material for: Computational modelling of the regulation of Insulin signalling by oxidative stress
Source: BMC Syst Biol. 2013 May 24;7:41. doi: 10.1186/1752-0509-7-41 (PMC3668293; doi:10.1186/1752-0509-7-41)
Supplement: Additional file 12 — SBML file of the complete model (equilibrated). SBML file of the complete model with equilibrated particle numbers after physiol insulin cycles for 5 days then 2 more days equilibration at constant Ins=1000 (0.2 nM). [file 1752-0509-7-41-S12.xml]

<?xml version="1.0" encoding="UTF-8"?>
<sbml xmlns="http://www.sbml.org/sbml/level2" level="2" version="1">
  <model id="CompositeModel" name="m8b2_recep.6.mod__m8b2_akt.6.mod__m8b2_phosph.6.mod__m8b2_irs.6.mod__m8b2_jnk.6.mod__m8b2_foxo.6.mod__m8b2_events.ins5d.mod">
    <listOfUnitDefinitions>
      <unitDefinition id="volume">
        <listOfUnits>
          <unit kind="litre"/>
        </listOfUnits>
      </unitDefinition>
      <unitDefinition id="substance">
        <listOfUnits>
          <unit kind="item"/>
        </listOfUnits>
      </unitDefinition>
      <unitDefinition id="time">
        <listOfUnits>
          <unit kind="second" multiplier="60"/>
        </listOfUnits>
      </unitDefinition>
    </listOfUnitDefinitions>
    <listOfCompartments>
      <compartment id="extracellular" size="8.3e-12"/>
      <compartment id="cellsurface" size="6.4e-14" outside="extracellular"/>
      <compartment id="cytoplasm" size="1.65e-11" outside="cellsurface"/>
      <compartment id="nucleus" size="5e-13" outside="cytoplasm"/>
      <compartment id="dnabound" size="1e-13" outside="nucleus"/>
    </listOfCompartments>
    <listOfSpecies>
      <species id="NULL" compartment="cytoplasm" initialAmount="0" hasOnlySubstanceUnits="true" boundaryCondition="true"/>
      <species id="Ins" compartment="extracellular" initialAmount="1000" hasOnlySubstanceUnits="true" boundaryCondition="true"/>
      <species id="InR" compartment="cellsurface" initialAmount="95784" hasOnlySubstanceUnits="true"/>
      <species id="Ins_InR" compartment="cellsurface" initialAmount="0" hasOnlySubstanceUnits="true"/>
      <species id="Ins_InR_P" compartment="cellsurface" initialAmount="2197" hasOnlySubstanceUnits="true"/>
      <species id="Ins_2_InR_P" compartment="cellsurface" initialAmount="0" hasOnlySubstanceUnits="true"/>
      <species id="cytoplasm_InR" compartment="cytoplasm" initialAmount="10654" hasOnlySubstanceUnits="true"/>
      <species id="cytoplasm_Ins_2_InR_P" compartment="cytoplasm" initialAmount="0" hasOnlySubstanceUnits="true"/>
      <species id="cytoplasm_Ins_InR_P" compartment="cytoplasm" initialAmount="13" hasOnlySubstanceUnits="true"/>
      <species id="InR_tot" compartment="cytoplasm" initialAmount="108650" hasOnlySubstanceUnits="true"/>
      <species id="InR_bound" compartment="cytoplasm" initialAmount="2197" hasOnlySubstanceUnits="true"/>
      <species id="InR_active" compartment="cytoplasm" initialAmount="2197" hasOnlySubstanceUnits="true"/>
      <species id="PTP1B" compartment="cytoplasm" initialAmount="73729" hasOnlySubstanceUnits="true"/>
      <species id="IRS1_TyrP_PI3K" compartment="cytoplasm" initialAmount="30" hasOnlySubstanceUnits="true"/>
      <species id="PI345P3" compartment="cytoplasm" initialAmount="424" hasOnlySubstanceUnits="true"/>
      <species id="PIP2" compartment="cytoplasm" initialAmount="200576" hasOnlySubstanceUnits="true"/>
      <species id="PI345P3_mol" compartment="cytoplasm" initialAmount="424465" hasOnlySubstanceUnits="true"/>
      <species id="PIP2_mol" compartment="cytoplasm" initialAmount="200576000" hasOnlySubstanceUnits="true"/>
      <species id="Akt" compartment="cytoplasm" initialAmount="99063" hasOnlySubstanceUnits="true"/>
      <species id="Akt_P2" compartment="cytoplasm" initialAmount="936" hasOnlySubstanceUnits="true"/>
      <species id="PKC" compartment="cytoplasm" initialAmount="98757" hasOnlySubstanceUnits="true"/>
      <species id="PKC_P" compartment="cytoplasm" initialAmount="1241" hasOnlySubstanceUnits="true"/>
      <species id="AS160" compartment="cytoplasm" initialAmount="12319" hasOnlySubstanceUnits="true"/>
      <species id="AS160_P" compartment="cytoplasm" initialAmount="7679" hasOnlySubstanceUnits="true"/>
      <species id="cytoplasm_GLUT4" compartment="cytoplasm" initialAmount="69699" hasOnlySubstanceUnits="true"/>
      <species id="cellsurface_GLUT4" compartment="cellsurface" initialAmount="30299" hasOnlySubstanceUnits="true"/>
      <species id="PTEN" compartment="cytoplasm" initialAmount="99699" hasOnlySubstanceUnits="true"/>
      <species id="PP2A" compartment="cytoplasm" initialAmount="500000" hasOnlySubstanceUnits="true"/>
      <species id="extracellular_ROS" compartment="extracellular" initialAmount="0" hasOnlySubstanceUnits="true" boundaryCondition="true"/>
      <species id="PTP1B_ox" compartment="cytoplasm" initialAmount="26269" hasOnlySubstanceUnits="true"/>
      <species id="PTP1B_plus_PTP1B_ox" compartment="cytoplasm" initialAmount="99999" hasOnlySubstanceUnits="true"/>
      <species id="PTEN_ox" compartment="cytoplasm" initialAmount="299" hasOnlySubstanceUnits="true"/>
      <species id="PTEN_plus_PTEN_ox" compartment="cytoplasm" initialAmount="99999" hasOnlySubstanceUnits="true"/>
      <species id="ROS" compartment="cytoplasm" initialAmount="2" hasOnlySubstanceUnits="true"/>
      <species id="GSH" compartment="cytoplasm" initialAmount="94" hasOnlySubstanceUnits="true"/>
      <species id="GSSG" compartment="cytoplasm" initialAmount="4" hasOnlySubstanceUnits="true"/>
      <species id="cytoplasm_SOD2" compartment="cytoplasm" initialAmount="47727" hasOnlySubstanceUnits="true"/>
      <species id="NOX_inact" compartment="cytoplasm" initialAmount="85" hasOnlySubstanceUnits="true"/>
      <species id="NOX" compartment="cytoplasm" initialAmount="6" hasOnlySubstanceUnits="true"/>
      <species id="NOX_deact" compartment="cytoplasm" initialAmount="6" hasOnlySubstanceUnits="true"/>
      <species id="NOX_total" compartment="cytoplasm" initialAmount="99" hasOnlySubstanceUnits="true"/>
      <species id="Mt" compartment="cytoplasm" initialAmount="50" hasOnlySubstanceUnits="true" boundaryCondition="true"/>
      <species id="IRS1" compartment="cytoplasm" initialAmount="84069" hasOnlySubstanceUnits="true"/>
      <species id="IRS1_TyrP" compartment="cytoplasm" initialAmount="1844" hasOnlySubstanceUnits="true"/>
      <species id="IRS1_PolySerP" compartment="cytoplasm" initialAmount="17129" hasOnlySubstanceUnits="true"/>
      <species id="IRS1_TyrP_PolySerP" compartment="cytoplasm" initialAmount="357" hasOnlySubstanceUnits="true"/>
      <species id="IRS_total" compartment="cytoplasm" initialAmount="103401" hasOnlySubstanceUnits="true"/>
      <species id="PI3K" compartment="cytoplasm" initialAmount="9968" hasOnlySubstanceUnits="true"/>
      <species id="JNK_P" compartment="cytoplasm" initialAmount="171" hasOnlySubstanceUnits="true"/>
      <species id="IKK_P" compartment="cytoplasm" initialAmount="4" hasOnlySubstanceUnits="true"/>
      <species id="JNK" compartment="cytoplasm" initialAmount="15827" hasOnlySubstanceUnits="true"/>
      <species id="JNK_plus_JNK_P" compartment="cytoplasm" initialAmount="15999" hasOnlySubstanceUnits="true"/>
      <species id="IKK" compartment="cytoplasm" initialAmount="1994" hasOnlySubstanceUnits="true"/>
      <species id="IKK_plus_IKK_P" compartment="cytoplasm" initialAmount="1999" hasOnlySubstanceUnits="true"/>
      <species id="DUSP" compartment="cytoplasm" initialAmount="96768" hasOnlySubstanceUnits="true"/>
      <species id="DUSP_ox" compartment="cytoplasm" initialAmount="3230" hasOnlySubstanceUnits="true"/>
      <species id="DUSP_plus_DUSP_ox" compartment="cytoplasm" initialAmount="99999" hasOnlySubstanceUnits="true"/>
      <species id="null" compartment="cytoplasm" initialAmount="0" hasOnlySubstanceUnits="true" boundaryCondition="true"/>
      <species id="degr_Foxo1" compartment="cytoplasm" initialAmount="14238" hasOnlySubstanceUnits="true"/>
      <species id="cytoplasm_Foxo1_Pa0_Pd0_Pe0_pUb0" compartment="cytoplasm" initialAmount="180" hasOnlySubstanceUnits="true"/>
      <species id="nucleus_Foxo1_Pa0_Pd0_Pe0_pUb0" compartment="nucleus" initialAmount="156" hasOnlySubstanceUnits="true"/>
      <species id="dnabound_Foxo1_Pa0_Pd0_Pe0_pUb0" compartment="dnabound" initialAmount="246" hasOnlySubstanceUnits="true"/>
      <species id="cytoplasm_Foxo1_Pa0_Pd0_Pe0_pUb1" compartment="cytoplasm" initialAmount="8" hasOnlySubstanceUnits="true"/>
      <species id="nucleus_Foxo1_Pa0_Pd0_Pe0_pUb1" compartment="nucleus" initialAmount="10" hasOnlySubstanceUnits="true"/>
      <species id="dnabound_Foxo1_Pa0_Pd0_Pe0_pUb1" compartment="dnabound" initialAmount="20" hasOnlySubstanceUnits="true"/>
      <species id="cytoplasm_Foxo1_Pa0_Pd0_Pe1_pUb0" compartment="cytoplasm" initialAmount="1" hasOnlySubstanceUnits="true"/>
      <species id="nucleus_Foxo1_Pa0_Pd0_Pe1_pUb0" compartment="nucleus" initialAmount="8" hasOnlySubstanceUnits="true"/>
      <species id="dnabound_Foxo1_Pa0_Pd0_Pe1_pUb0" compartment="dnabound" initialAmount="9" hasOnlySubstanceUnits="true"/>
      <species id="cytoplasm_Foxo1_Pa0_Pd0_Pe1_pUb1" compartment="cytoplasm" initialAmount="0" hasOnlySubstanceUnits="true"/>
      <species id="nucleus_Foxo1_Pa0_Pd0_Pe1_pUb1" compartment="nucleus" initialAmount="0" hasOnlySubstanceUnits="true"/>
      <species id="dnabound_Foxo1_Pa0_Pd0_Pe1_pUb1" compartment="dnabound" initialAmount="0" hasOnlySubstanceUnits="true"/>
      <species id="cytoplasm_Foxo1_Pa0_Pd1_Pe0_pUb0" compartment="cytoplasm" initialAmount="0" hasOnlySubstanceUnits="true"/>
      <species id="nucleus_Foxo1_Pa0_Pd1_Pe0_pUb0" compartment="nucleus" initialAmount="0" hasOnlySubstanceUnits="true"/>
      <species id="dnabound_Foxo1_Pa0_Pd1_Pe0_pUb0" compartment="dnabound" initialAmount="0" hasOnlySubstanceUnits="true"/>
      <species id="cytoplasm_Foxo1_Pa0_Pd1_Pe0_pUb1" compartment="cytoplasm" initialAmount="0" hasOnlySubstanceUnits="true"/>
      <species id="nucleus_Foxo1_Pa0_Pd1_Pe0_pUb1" compartment="nucleus" initialAmount="0" hasOnlySubstanceUnits="true"/>
      <species id="dnabound_Foxo1_Pa0_Pd1_Pe0_pUb1" compartment="dnabound" initialAmount="0" hasOnlySubstanceUnits="true"/>
      <species id="cytoplasm_Foxo1_Pa0_Pd1_Pe1_pUb0" compartment="cytoplasm" initialAmount="0" hasOnlySubstanceUnits="true"/>
      <species id="nucleus_Foxo1_Pa0_Pd1_Pe1_pUb0" compartment="nucleus" initialAmount="0" hasOnlySubstanceUnits="true"/>
      <species id="dnabound_Foxo1_Pa0_Pd1_Pe1_pUb0" compartment="dnabound" initialAmount="0" hasOnlySubstanceUnits="true"/>
      <species id="cytoplasm_Foxo1_Pa0_Pd1_Pe1_pUb1" compartment="cytoplasm" initialAmount="0" hasOnlySubstanceUnits="true"/>
      <species id="nucleus_Foxo1_Pa0_Pd1_Pe1_pUb1" compartment="nucleus" initialAmount="0" hasOnlySubstanceUnits="true"/>
      <species id="dnabound_Foxo1_Pa0_Pd1_Pe1_pUb1" compartment="dnabound" initialAmount="0" hasOnlySubstanceUnits="true"/>
      <species id="cytoplasm_Foxo1_Pa1_Pd0_Pe0_pUb0" compartment="cytoplasm" initialAmount="151" hasOnlySubstanceUnits="true"/>
      <species id="nucleus_Foxo1_Pa1_Pd0_Pe0_pUb0" compartment="nucleus" initialAmount="53" hasOnlySubstanceUnits="true"/>
      <species id="dnabound_Foxo1_Pa1_Pd0_Pe0_pUb0" compartment="dnabound" initialAmount="121" hasOnlySubstanceUnits="true"/>
      <species id="cytoplasm_Foxo1_Pa1_Pd0_Pe0_pUb1" compartment="cytoplasm" initialAmount="7" hasOnlySubstanceUnits="true"/>
      <species id="nucleus_Foxo1_Pa1_Pd0_Pe0_pUb1" compartment="nucleus" initialAmount="3" hasOnlySubstanceUnits="true"/>
      <species id="dnabound_Foxo1_Pa1_Pd0_Pe0_pUb1" compartment="dnabound" initialAmount="10" hasOnlySubstanceUnits="true"/>
      <species id="cytoplasm_Foxo1_Pa1_Pd0_Pe1_pUb0" compartment="cytoplasm" initialAmount="2" hasOnlySubstanceUnits="true"/>
      <species id="nucleus_Foxo1_Pa1_Pd0_Pe1_pUb0" compartment="nucleus" initialAmount="3" hasOnlySubstanceUnits="true"/>
      <species id="dnabound_Foxo1_Pa1_Pd0_Pe1_pUb0" compartment="dnabound" initialAmount="4" hasOnlySubstanceUnits="true"/>
      <species id="cytoplasm_Foxo1_Pa1_Pd0_Pe1_pUb1" compartment="cytoplasm" initialAmount="0" hasOnlySubstanceUnits="true"/>
      <species id="nucleus_Foxo1_Pa1_Pd0_Pe1_pUb1" compartment="nucleus" initialAmount="0" hasOnlySubstanceUnits="true"/>
      <species id="dnabound_Foxo1_Pa1_Pd0_Pe1_pUb1" compartment="dnabound" initialAmount="0" hasOnlySubstanceUnits="true"/>
      <species id="cytoplasm_Foxo1_Pa1_Pd1_Pe0_pUb0" compartment="cytoplasm" initialAmount="0" hasOnlySubstanceUnits="true"/>
      <species id="nucleus_Foxo1_Pa1_Pd1_Pe0_pUb0" compartment="nucleus" initialAmount="0" hasOnlySubstanceUnits="true"/>
      <species id="dnabound_Foxo1_Pa1_Pd1_Pe0_pUb0" compartment="dnabound" initialAmount="0" hasOnlySubstanceUnits="true"/>
      <species id="cytoplasm_Foxo1_Pa1_Pd1_Pe0_pUb1" compartment="cytoplasm" initialAmount="0" hasOnlySubstanceUnits="true"/>
      <species id="nucleus_Foxo1_Pa1_Pd1_Pe0_pUb1" compartment="nucleus" initialAmount="0" hasOnlySubstanceUnits="true"/>
      <species id="dnabound_Foxo1_Pa1_Pd1_Pe0_pUb1" compartment="dnabound" initialAmount="0" hasOnlySubstanceUnits="true"/>
      <species id="cytoplasm_Foxo1_Pa1_Pd1_Pe1_pUb0" compartment="cytoplasm" initialAmount="0" hasOnlySubstanceUnits="true"/>
      <species id="nucleus_Foxo1_Pa1_Pd1_Pe1_pUb0" compartment="nucleus" initialAmount="0" hasOnlySubstanceUnits="true"/>
      <species id="dnabound_Foxo1_Pa1_Pd1_Pe1_pUb0" compartment="dnabound" initialAmount="0" hasOnlySubstanceUnits="true"/>
      <species id="cytoplasm_Foxo1_Pa1_Pd1_Pe1_pUb1" compartment="cytoplasm" initialAmount="0" hasOnlySubstanceUnits="true"/>
      <species id="nucleus_Foxo1_Pa1_Pd1_Pe1_pUb1" compartment="nucleus" initialAmount="0" hasOnlySubstanceUnits="true"/>
      <species id="dnabound_Foxo1_Pa1_Pd1_Pe1_pUb1" compartment="dnabound" initialAmount="0" hasOnlySubstanceUnits="true"/>
      <species id="Foxo1_Pa0_tot" compartment="extracellular" initialAmount="645" hasOnlySubstanceUnits="true"/>
      <species id="Foxo1_Pa1_tot" compartment="extracellular" initialAmount="360" hasOnlySubstanceUnits="true"/>
      <species id="Foxo1_Pd0_tot" compartment="extracellular" initialAmount="1005" hasOnlySubstanceUnits="true"/>
      <species id="Foxo1_Pd1_tot" compartment="extracellular" initialAmount="1" hasOnlySubstanceUnits="true"/>
      <species id="Foxo1_Pe0_tot" compartment="extracellular" initialAmount="973" hasOnlySubstanceUnits="true"/>
      <species id="Foxo1_Pe1_tot" compartment="extracellular" initialAmount="33" hasOnlySubstanceUnits="true"/>
      <species id="Foxo1_pUb0_tot" compartment="extracellular" initialAmount="942" hasOnlySubstanceUnits="true"/>
      <species id="Foxo1_pUb1_tot" compartment="extracellular" initialAmount="64" hasOnlySubstanceUnits="true"/>
      <species id="cytoplasm_Foxo1_tot" compartment="extracellular" initialAmount="353" hasOnlySubstanceUnits="true"/>
      <species id="nucleus_Foxo1_tot" compartment="extracellular" initialAmount="238" hasOnlySubstanceUnits="true"/>
      <species id="dnabound_Foxo1_tot" compartment="extracellular" initialAmount="414" hasOnlySubstanceUnits="true"/>
      <species id="Foxo1_all" compartment="extracellular" initialAmount="1006" hasOnlySubstanceUnits="true"/>
      <species id="nucleus_RNA_InR" compartment="nucleus" initialAmount="475" hasOnlySubstanceUnits="true"/>
      <species id="cytoplasm_RNA_InR" compartment="cytoplasm" initialAmount="18" hasOnlySubstanceUnits="true"/>
      <species id="nucleus_RNA_SOD2" compartment="nucleus" initialAmount="1858" hasOnlySubstanceUnits="true"/>
      <species id="cytoplasm_RNA_SOD2" compartment="cytoplasm" initialAmount="72" hasOnlySubstanceUnits="true"/>
      <species id="E2F1" compartment="cytoplasm" initialAmount="300" hasOnlySubstanceUnits="true"/>
      <species id="SGK" compartment="cytoplasm" initialAmount="0" hasOnlySubstanceUnits="true"/>
      <species id="CDK2" compartment="cytoplasm" initialAmount="0" hasOnlySubstanceUnits="true"/>
      <species id="AMPK" compartment="cytoplasm" initialAmount="0" hasOnlySubstanceUnits="true"/>
      <species id="CBPP300" compartment="cytoplasm" initialAmount="10" hasOnlySubstanceUnits="true"/>
      <species id="SIRT1" compartment="cytoplasm" initialAmount="1000" hasOnlySubstanceUnits="true"/>
      <species id="E3" compartment="cytoplasm" initialAmount="0" hasOnlySubstanceUnits="true"/>
      <species id="USP7" compartment="cytoplasm" initialAmount="1000" hasOnlySubstanceUnits="true"/>
      <species id="SCF" compartment="cytoplasm" initialAmount="1000" hasOnlySubstanceUnits="true"/>
      <species id="Proteasome" compartment="cytoplasm" initialAmount="1000" hasOnlySubstanceUnits="true"/>
    </listOfSpecies>
    <listOfParameters>
      <parameter id="k1" value="2e-05"/>
      <parameter id="kminus1" value="12072"/>
      <parameter id="k2" value="1.2e-05"/>
      <parameter id="kminus2" value="90000"/>
      <parameter id="k3" value="2500"/>
      <parameter id="kminus3" value="2e-06"/>
      <parameter id="k4" value="0.033333334"/>
      <parameter id="kminus4" value="0.3"/>
      <parameter id="k4prime" value="0.0021"/>
      <parameter id="kminus4prime" value="0.00021"/>
      <parameter id="k6" value="4.61e-06"/>
      <parameter id="cellsurf_vol" value="1"/>
      <parameter id="cyto_vol" value="1"/>
      <parameter id="vextracellular" value="8.3e-12"/>
      <parameter id="vcellsurface" value="6.4e-14"/>
      <parameter id="vcytoplasm" value="1.65e-11"/>
      <parameter id="navo" value="6.02e+23"/>
      <parameter id="insconc" value="0" constant="false"/>
      <parameter id="k9_basal" value="0.13145"/>
      <parameter id="k9" value="0.0055"/>
      <parameter id="kminus9_basal" value="2.7"/>
      <parameter id="kminus9" value="0.0014"/>
      <parameter id="k11" value="2.5e-05"/>
      <parameter id="kminus11" value="1.1878e-06"/>
      <parameter id="k12" value="3.5e-05"/>
      <parameter id="kminus12" value="1.25e-06"/>
      <parameter id="kr16a" value="0.000333"/>
      <parameter id="kminusr16a" value="1e-06"/>
      <parameter id="k13_basal" value="0.015"/>
      <parameter id="k13" value="7.5e-06"/>
      <parameter id="kminus13" value="0.167"/>
      <parameter id="k14" value="110.88"/>
      <parameter id="kminus14" value="0.001155"/>
      <parameter id="sc_pip" value="1000"/>
      <parameter id="pip3_basal" value="200"/>
      <parameter id="k30f" value="0.08"/>
      <parameter id="k30r" value="0.005"/>
      <parameter id="k31f" value="0.00027"/>
      <parameter id="k31r" value="0.002"/>
      <parameter id="k34f" value="2e-05"/>
      <parameter id="k34r1" value="0.001"/>
      <parameter id="k34r2" value="0.25"/>
      <parameter id="k34r3" value="0.001"/>
      <parameter id="k35f" value="450"/>
      <parameter id="k35r" value="0.12"/>
      <parameter id="k36f" value="180"/>
      <parameter id="k_ros_perm" value="0" constant="false"/>
      <parameter id="ros_perm" value="740000000"/>
      <parameter id="membrane_area" value="6.5e-09"/>
      <parameter id="k38r" value="2"/>
      <parameter id="k38f" value="0.05"/>
      <parameter id="ros_ext_conc" value="0" constant="false"/>
      <parameter id="ros_cyto_conc" value="0" constant="false"/>
      <parameter id="sc_ros" value="1000"/>
      <parameter id="k7" value="5.8"/>
      <parameter id="kminus7a" value="8.75e-05"/>
      <parameter id="kminus7b" value="2.8e-06"/>
      <parameter id="k8" value="2.6e-06"/>
      <parameter id="kminus8" value="1.55"/>
      <parameter id="IRp" value="90000"/>
      <parameter id="molec_per_fm" value="602000000"/>
      <parameter id="k2psp" value="0.00022"/>
      <parameter id="kcat82" value="3"/>
      <parameter id="Km82" value="100"/>
      <parameter id="k_irs1_basal_syn" value="260"/>
      <parameter id="k_irs1_basal_degr" value="0.001"/>
      <parameter id="k_irs1_polyserp_degr" value="0.01"/>
      <parameter id="kcat51" value="0.87"/>
      <parameter id="kcat52" value="6.95"/>
      <parameter id="Km51" value="100"/>
      <parameter id="Km52" value="100"/>
      <parameter id="k42f" value="5e-05"/>
      <parameter id="k42r" value="5e-07"/>
      <parameter id="k43f" value="5e-05"/>
      <parameter id="k43r" value="5e-07"/>
      <parameter id="alpha_ox" value="5"/>
      <parameter id="k32f" value="0.0006"/>
      <parameter id="k32r" value="0.0004"/>
      <parameter id="rosconc" value="0" constant="false"/>
      <parameter id="by_jnk_phos_factor" value="2"/>
      <parameter id="by_ikk_phos_factor" value="3"/>
    </listOfParameters>
    <listOfRules>
      <assignmentRule variable="InR_bound">
        <math xmlns="http://www.w3.org/1998/Math/MathML">
          <apply>
            <plus/>
            <ci> Ins_2_InR_P </ci>
            <ci> Ins_InR_P </ci>
            <ci> Ins_InR </ci>
          </apply>
        </math>
      </assignmentRule>
      <assignmentRule variable="InR_active">
        <math xmlns="http://www.w3.org/1998/Math/MathML">
          <apply>
            <plus/>
            <ci> Ins_2_InR_P </ci>
            <ci> Ins_InR_P </ci>
          </apply>
        </math>
      </assignmentRule>
      <assignmentRule variable="InR_tot">
        <math xmlns="http://www.w3.org/1998/Math/MathML">
          <apply>
            <plus/>
            <ci> InR </ci>
            <ci> Ins_InR </ci>
            <ci> Ins_InR_P </ci>
            <ci> Ins_2_InR_P </ci>
            <ci> cytoplasm_InR </ci>
            <ci> cytoplasm_Ins_2_InR_P </ci>
            <ci> cytoplasm_Ins_InR_P </ci>
          </apply>
        </math>
      </assignmentRule>
      <assignmentRule variable="insconc">
        <math xmlns="http://www.w3.org/1998/Math/MathML">
          <apply>
            <divide/>
            <ci> Ins </ci>
            <apply>
              <times/>
              <ci> navo </ci>
              <ci> vextracellular </ci>
            </apply>
          </apply>
        </math>
      </assignmentRule>
      <assignmentRule variable="PI345P3_mol">
        <math xmlns="http://www.w3.org/1998/Math/MathML">
          <apply>
            <times/>
            <ci> sc_pip </ci>
            <ci> PI345P3 </ci>
          </apply>
        </math>
      </assignmentRule>
      <assignmentRule variable="PIP2_mol">
        <math xmlns="http://www.w3.org/1998/Math/MathML">
          <apply>
            <times/>
            <ci> sc_pip </ci>
            <ci> PIP2 </ci>
          </apply>
        </math>
      </assignmentRule>
      <assignmentRule variable="PTP1B_plus_PTP1B_ox">
        <math xmlns="http://www.w3.org/1998/Math/MathML">
          <apply>
            <plus/>
            <ci> PTP1B </ci>
            <ci> PTP1B_ox </ci>
          </apply>
        </math>
      </assignmentRule>
      <assignmentRule variable="NOX_total">
        <math xmlns="http://www.w3.org/1998/Math/MathML">
          <apply>
            <plus/>
            <ci> NOX_inact </ci>
            <ci> NOX </ci>
            <ci> NOX_deact </ci>
          </apply>
        </math>
      </assignmentRule>
      <assignmentRule variable="PTEN_plus_PTEN_ox">
        <math xmlns="http://www.w3.org/1998/Math/MathML">
          <apply>
            <plus/>
            <ci> PTEN </ci>
            <ci> PTEN_ox </ci>
          </apply>
        </math>
      </assignmentRule>
      <assignmentRule variable="k_ros_perm">
        <math xmlns="http://www.w3.org/1998/Math/MathML">
          <apply>
            <times/>
            <ci> ros_perm </ci>
            <ci> membrane_area </ci>
          </apply>
        </math>
      </assignmentRule>
      <assignmentRule variable="ros_ext_conc">
        <math xmlns="http://www.w3.org/1998/Math/MathML">
          <apply>
            <divide/>
            <apply>
              <times/>
              <ci> sc_ros </ci>
              <ci> extracellular_ROS </ci>
            </apply>
            <apply>
              <times/>
              <ci> navo </ci>
              <ci> extracellular </ci>
            </apply>
          </apply>
        </math>
      </assignmentRule>
      <assignmentRule variable="ros_cyto_conc">
        <math xmlns="http://www.w3.org/1998/Math/MathML">
          <apply>
            <divide/>
            <apply>
              <times/>
              <ci> sc_ros </ci>
              <ci> ROS </ci>
            </apply>
            <apply>
              <times/>
              <ci> navo </ci>
              <ci> cytoplasm </ci>
            </apply>
          </apply>
        </math>
      </assignmentRule>
      <assignmentRule variable="IRS_total">
        <math xmlns="http://www.w3.org/1998/Math/MathML">
          <apply>
            <plus/>
            <ci> IRS1 </ci>
            <ci> IRS1_TyrP </ci>
            <ci> IRS1_PolySerP </ci>
            <ci> IRS1_TyrP_PolySerP </ci>
          </apply>
        </math>
      </assignmentRule>
      <assignmentRule variable="JNK_plus_JNK_P">
        <math xmlns="http://www.w3.org/1998/Math/MathML">
          <apply>
            <plus/>
            <ci> JNK </ci>
            <ci> JNK_P </ci>
          </apply>
        </math>
      </assignmentRule>
      <assignmentRule variable="IKK_plus_IKK_P">
        <math xmlns="http://www.w3.org/1998/Math/MathML">
          <apply>
            <plus/>
            <ci> IKK </ci>
            <ci> IKK_P </ci>
          </apply>
        </math>
      </assignmentRule>
      <assignmentRule variable="DUSP_plus_DUSP_ox">
        <math xmlns="http://www.w3.org/1998/Math/MathML">
          <apply>
            <plus/>
            <ci> DUSP </ci>
            <ci> DUSP_ox </ci>
          </apply>
        </math>
      </assignmentRule>
      <assignmentRule variable="rosconc">
        <math xmlns="http://www.w3.org/1998/Math/MathML">
          <apply>
            <divide/>
            <ci> ROS </ci>
            <apply>
              <times/>
              <ci> navo </ci>
              <ci> vcytoplasm </ci>
            </apply>
          </apply>
        </math>
      </assignmentRule>
      <assignmentRule variable="Foxo1_Pa0_tot">
        <math xmlns="http://www.w3.org/1998/Math/MathML">
          <apply>
            <plus/>
            <ci> cytoplasm_Foxo1_Pa0_Pd0_Pe0_pUb0 </ci>
            <ci> nucleus_Foxo1_Pa0_Pd0_Pe0_pUb0 </ci>
            <ci> dnabound_Foxo1_Pa0_Pd0_Pe0_pUb0 </ci>
            <ci> cytoplasm_Foxo1_Pa0_Pd0_Pe0_pUb1 </ci>
            <ci> nucleus_Foxo1_Pa0_Pd0_Pe0_pUb1 </ci>
            <ci> dnabound_Foxo1_Pa0_Pd0_Pe0_pUb1 </ci>
            <ci> cytoplasm_Foxo1_Pa0_Pd0_Pe1_pUb0 </ci>
            <ci> nucleus_Foxo1_Pa0_Pd0_Pe1_pUb0 </ci>
            <ci> dnabound_Foxo1_Pa0_Pd0_Pe1_pUb0 </ci>
            <ci> cytoplasm_Foxo1_Pa0_Pd0_Pe1_pUb1 </ci>
            <ci> nucleus_Foxo1_Pa0_Pd0_Pe1_pUb1 </ci>
            <ci> dnabound_Foxo1_Pa0_Pd0_Pe1_pUb1 </ci>
            <ci> cytoplasm_Foxo1_Pa0_Pd1_Pe0_pUb0 </ci>
            <ci> nucleus_Foxo1_Pa0_Pd1_Pe0_pUb0 </ci>
            <ci> dnabound_Foxo1_Pa0_Pd1_Pe0_pUb0 </ci>
            <ci> cytoplasm_Foxo1_Pa0_Pd1_Pe0_pUb1 </ci>
            <ci> nucleus_Foxo1_Pa0_Pd1_Pe0_pUb1 </ci>
            <ci> dnabound_Foxo1_Pa0_Pd1_Pe0_pUb1 </ci>
            <ci> cytoplasm_Foxo1_Pa0_Pd1_Pe1_pUb0 </ci>
            <ci> nucleus_Foxo1_Pa0_Pd1_Pe1_pUb0 </ci>
            <ci> dnabound_Foxo1_Pa0_Pd1_Pe1_pUb0 </ci>
            <ci> cytoplasm_Foxo1_Pa0_Pd1_Pe1_pUb1 </ci>
            <ci> nucleus_Foxo1_Pa0_Pd1_Pe1_pUb1 </ci>
            <ci> dnabound_Foxo1_Pa0_Pd1_Pe1_pUb1 </ci>
          </apply>
        </math>
      </assignmentRule>
      <assignmentRule variable="Foxo1_Pa1_tot">
        <math xmlns="http://www.w3.org/1998/Math/MathML">
          <apply>
            <plus/>
            <ci> cytoplasm_Foxo1_Pa1_Pd0_Pe0_pUb0 </ci>
            <ci> nucleus_Foxo1_Pa1_Pd0_Pe0_pUb0 </ci>
            <ci> dnabound_Foxo1_Pa1_Pd0_Pe0_pUb0 </ci>
            <ci> cytoplasm_Foxo1_Pa1_Pd0_Pe0_pUb1 </ci>
            <ci> nucleus_Foxo1_Pa1_Pd0_Pe0_pUb1 </ci>
            <ci> dnabound_Foxo1_Pa1_Pd0_Pe0_pUb1 </ci>
            <ci> cytoplasm_Foxo1_Pa1_Pd0_Pe1_pUb0 </ci>
            <ci> nucleus_Foxo1_Pa1_Pd0_Pe1_pUb0 </ci>
            <ci> dnabound_Foxo1_Pa1_Pd0_Pe1_pUb0 </ci>
            <ci> cytoplasm_Foxo1_Pa1_Pd0_Pe1_pUb1 </ci>
            <ci> nucleus_Foxo1_Pa1_Pd0_Pe1_pUb1 </ci>
            <ci> dnabound_Foxo1_Pa1_Pd0_Pe1_pUb1 </ci>
            <ci> cytoplasm_Foxo1_Pa1_Pd1_Pe0_pUb0 </ci>
            <ci> nucleus_Foxo1_Pa1_Pd1_Pe0_pUb0 </ci>
            <ci> dnabound_Foxo1_Pa1_Pd1_Pe0_pUb0 </ci>
            <ci> cytoplasm_Foxo1_Pa1_Pd1_Pe0_pUb1 </ci>
            <ci> nucleus_Foxo1_Pa1_Pd1_Pe0_pUb1 </ci>
            <ci> dnabound_Foxo1_Pa1_Pd1_Pe0_pUb1 </ci>
            <ci> cytoplasm_Foxo1_Pa1_Pd1_Pe1_pUb0 </ci>
            <ci> nucleus_Foxo1_Pa1_Pd1_Pe1_pUb0 </ci>
            <ci> dnabound_Foxo1_Pa1_Pd1_Pe1_pUb0 </ci>
            <ci> cytoplasm_Foxo1_Pa1_Pd1_Pe1_pUb1 </ci>
            <ci> nucleus_Foxo1_Pa1_Pd1_Pe1_pUb1 </ci>
            <ci> dnabound_Foxo1_Pa1_Pd1_Pe1_pUb1 </ci>
          </apply>
        </math>
      </assignmentRule>
      <assignmentRule variable="Foxo1_Pd0_tot">
        <math xmlns="http://www.w3.org/1998/Math/MathML">
          <apply>
            <plus/>
            <ci> cytoplasm_Foxo1_Pa0_Pd0_Pe0_pUb0 </ci>
            <ci> nucleus_Foxo1_Pa0_Pd0_Pe0_pUb0 </ci>
            <ci> dnabound_Foxo1_Pa0_Pd0_Pe0_pUb0 </ci>
            <ci> cytoplasm_Foxo1_Pa0_Pd0_Pe0_pUb1 </ci>
            <ci> nucleus_Foxo1_Pa0_Pd0_Pe0_pUb1 </ci>
            <ci> dnabound_Foxo1_Pa0_Pd0_Pe0_pUb1 </ci>
            <ci> cytoplasm_Foxo1_Pa0_Pd0_Pe1_pUb0 </ci>
            <ci> nucleus_Foxo1_Pa0_Pd0_Pe1_pUb0 </ci>
            <ci> dnabound_Foxo1_Pa0_Pd0_Pe1_pUb0 </ci>
            <ci> cytoplasm_Foxo1_Pa0_Pd0_Pe1_pUb1 </ci>
            <ci> nucleus_Foxo1_Pa0_Pd0_Pe1_pUb1 </ci>
            <ci> dnabound_Foxo1_Pa0_Pd0_Pe1_pUb1 </ci>
            <ci> cytoplasm_Foxo1_Pa1_Pd0_Pe0_pUb0 </ci>
            <ci> nucleus_Foxo1_Pa1_Pd0_Pe0_pUb0 </ci>
            <ci> dnabound_Foxo1_Pa1_Pd0_Pe0_pUb0 </ci>
            <ci> cytoplasm_Foxo1_Pa1_Pd0_Pe0_pUb1 </ci>
            <ci> nucleus_Foxo1_Pa1_Pd0_Pe0_pUb1 </ci>
            <ci> dnabound_Foxo1_Pa1_Pd0_Pe0_pUb1 </ci>
            <ci> cytoplasm_Foxo1_Pa1_Pd0_Pe1_pUb0 </ci>
            <ci> nucleus_Foxo1_Pa1_Pd0_Pe1_pUb0 </ci>
            <ci> dnabound_Foxo1_Pa1_Pd0_Pe1_pUb0 </ci>
            <ci> cytoplasm_Foxo1_Pa1_Pd0_Pe1_pUb1 </ci>
            <ci> nucleus_Foxo1_Pa1_Pd0_Pe1_pUb1 </ci>
            <ci> dnabound_Foxo1_Pa1_Pd0_Pe1_pUb1 </ci>
          </apply>
        </math>
      </assignmentRule>
      <assignmentRule variable="Foxo1_Pd1_tot">
        <math xmlns="http://www.w3.org/1998/Math/MathML">
          <apply>
            <plus/>
            <ci> cytoplasm_Foxo1_Pa0_Pd1_Pe0_pUb0 </ci>
            <ci> nucleus_Foxo1_Pa0_Pd1_Pe0_pUb0 </ci>
            <ci> dnabound_Foxo1_Pa0_Pd1_Pe0_pUb0 </ci>
            <ci> cytoplasm_Foxo1_Pa0_Pd1_Pe0_pUb1 </ci>
            <ci> nucleus_Foxo1_Pa0_Pd1_Pe0_pUb1 </ci>
            <ci> dnabound_Foxo1_Pa0_Pd1_Pe0_pUb1 </ci>
            <ci> cytoplasm_Foxo1_Pa0_Pd1_Pe1_pUb0 </ci>
            <ci> nucleus_Foxo1_Pa0_Pd1_Pe1_pUb0 </ci>
            <ci> dnabound_Foxo1_Pa0_Pd1_Pe1_pUb0 </ci>
            <ci> cytoplasm_Foxo1_Pa0_Pd1_Pe1_pUb1 </ci>
            <ci> nucleus_Foxo1_Pa0_Pd1_Pe1_pUb1 </ci>
            <ci> dnabound_Foxo1_Pa0_Pd1_Pe1_pUb1 </ci>
            <ci> cytoplasm_Foxo1_Pa1_Pd1_Pe0_pUb0 </ci>
            <ci> nucleus_Foxo1_Pa1_Pd1_Pe0_pUb0 </ci>
            <ci> dnabound_Foxo1_Pa1_Pd1_Pe0_pUb0 </ci>
            <ci> cytoplasm_Foxo1_Pa1_Pd1_Pe0_pUb1 </ci>
            <ci> nucleus_Foxo1_Pa1_Pd1_Pe0_pUb1 </ci>
            <ci> dnabound_Foxo1_Pa1_Pd1_Pe0_pUb1 </ci>
            <ci> cytoplasm_Foxo1_Pa1_Pd1_Pe1_pUb0 </ci>
            <ci> nucleus_Foxo1_Pa1_Pd1_Pe1_pUb0 </ci>
            <ci> dnabound_Foxo1_Pa1_Pd1_Pe1_pUb0 </ci>
            <ci> cytoplasm_Foxo1_Pa1_Pd1_Pe1_pUb1 </ci>
            <ci> nucleus_Foxo1_Pa1_Pd1_Pe1_pUb1 </ci>
            <ci> dnabound_Foxo1_Pa1_Pd1_Pe1_pUb1 </ci>
          </apply>
        </math>
      </assignmentRule>
      <assignmentRule variable="Foxo1_Pe0_tot">
        <math xmlns="http://www.w3.org/1998/Math/MathML">
          <apply>
            <plus/>
            <ci> cytoplasm_Foxo1_Pa0_Pd0_Pe0_pUb0 </ci>
            <ci> nucleus_Foxo1_Pa0_Pd0_Pe0_pUb0 </ci>
            <ci> dnabound_Foxo1_Pa0_Pd0_Pe0_pUb0 </ci>
            <ci> cytoplasm_Foxo1_Pa0_Pd0_Pe0_pUb1 </ci>
            <ci> nucleus_Foxo1_Pa0_Pd0_Pe0_pUb1 </ci>
            <ci> dnabound_Foxo1_Pa0_Pd0_Pe0_pUb1 </ci>
            <ci> cytoplasm_Foxo1_Pa0_Pd1_Pe0_pUb0 </ci>
            <ci> nucleus_Foxo1_Pa0_Pd1_Pe0_pUb0 </ci>
            <ci> dnabound_Foxo1_Pa0_Pd1_Pe0_pUb0 </ci>
            <ci> cytoplasm_Foxo1_Pa0_Pd1_Pe0_pUb1 </ci>
            <ci> nucleus_Foxo1_Pa0_Pd1_Pe0_pUb1 </ci>
            <ci> dnabound_Foxo1_Pa0_Pd1_Pe0_pUb1 </ci>
            <ci> cytoplasm_Foxo1_Pa1_Pd0_Pe0_pUb0 </ci>
            <ci> nucleus_Foxo1_Pa1_Pd0_Pe0_pUb0 </ci>
            <ci> dnabound_Foxo1_Pa1_Pd0_Pe0_pUb0 </ci>
            <ci> cytoplasm_Foxo1_Pa1_Pd0_Pe0_pUb1 </ci>
            <ci> nucleus_Foxo1_Pa1_Pd0_Pe0_pUb1 </ci>
            <ci> dnabound_Foxo1_Pa1_Pd0_Pe0_pUb1 </ci>
            <ci> cytoplasm_Foxo1_Pa1_Pd1_Pe0_pUb0 </ci>
            <ci> nucleus_Foxo1_Pa1_Pd1_Pe0_pUb0 </ci>
            <ci> dnabound_Foxo1_Pa1_Pd1_Pe0_pUb0 </ci>
            <ci> cytoplasm_Foxo1_Pa1_Pd1_Pe0_pUb1 </ci>
            <ci> nucleus_Foxo1_Pa1_Pd1_Pe0_pUb1 </ci>
            <ci> dnabound_Foxo1_Pa1_Pd1_Pe0_pUb1 </ci>
          </apply>
        </math>
      </assignmentRule>
      <assignmentRule variable="Foxo1_Pe1_tot">
        <math xmlns="http://www.w3.org/1998/Math/MathML">
          <apply>
            <plus/>
            <ci> cytoplasm_Foxo1_Pa0_Pd0_Pe1_pUb0 </ci>
            <ci> nucleus_Foxo1_Pa0_Pd0_Pe1_pUb0 </ci>
            <ci> dnabound_Foxo1_Pa0_Pd0_Pe1_pUb0 </ci>
            <ci> cytoplasm_Foxo1_Pa0_Pd0_Pe1_pUb1 </ci>
            <ci> nucleus_Foxo1_Pa0_Pd0_Pe1_pUb1 </ci>
            <ci> dnabound_Foxo1_Pa0_Pd0_Pe1_pUb1 </ci>
            <ci> cytoplasm_Foxo1_Pa0_Pd1_Pe1_pUb0 </ci>
            <ci> nucleus_Foxo1_Pa0_Pd1_Pe1_pUb0 </ci>
            <ci> dnabound_Foxo1_Pa0_Pd1_Pe1_pUb0 </ci>
            <ci> cytoplasm_Foxo1_Pa0_Pd1_Pe1_pUb1 </ci>
            <ci> nucleus_Foxo1_Pa0_Pd1_Pe1_pUb1 </ci>
            <ci> dnabound_Foxo1_Pa0_Pd1_Pe1_pUb1 </ci>
            <ci> cytoplasm_Foxo1_Pa1_Pd0_Pe1_pUb0 </ci>
            <ci> nucleus_Foxo1_Pa1_Pd0_Pe1_pUb0 </ci>
            <ci> dnabound_Foxo1_Pa1_Pd0_Pe1_pUb0 </ci>
            <ci> cytoplasm_Foxo1_Pa1_Pd0_Pe1_pUb1 </ci>
            <ci> nucleus_Foxo1_Pa1_Pd0_Pe1_pUb1 </ci>
            <ci> dnabound_Foxo1_Pa1_Pd0_Pe1_pUb1 </ci>
            <ci> cytoplasm_Foxo1_Pa1_Pd1_Pe1_pUb0 </ci>
            <ci> nucleus_Foxo1_Pa1_Pd1_Pe1_pUb0 </ci>
            <ci> dnabound_Foxo1_Pa1_Pd1_Pe1_pUb0 </ci>
            <ci> cytoplasm_Foxo1_Pa1_Pd1_Pe1_pUb1 </ci>
            <ci> nucleus_Foxo1_Pa1_Pd1_Pe1_pUb1 </ci>
            <ci> dnabound_Foxo1_Pa1_Pd1_Pe1_pUb1 </ci>
          </apply>
        </math>
      </assignmentRule>
      <assignmentRule variable="Foxo1_pUb0_tot">
        <math xmlns="http://www.w3.org/1998/Math/MathML">
          <apply>
            <plus/>
            <ci> cytoplasm_Foxo1_Pa0_Pd0_Pe0_pUb0 </ci>
            <ci> nucleus_Foxo1_Pa0_Pd0_Pe0_pUb0 </ci>
            <ci> dnabound_Foxo1_Pa0_Pd0_Pe0_pUb0 </ci>
            <ci> cytoplasm_Foxo1_Pa0_Pd0_Pe1_pUb0 </ci>
            <ci> nucleus_Foxo1_Pa0_Pd0_Pe1_pUb0 </ci>
            <ci> dnabound_Foxo1_Pa0_Pd0_Pe1_pUb0 </ci>
            <ci> cytoplasm_Foxo1_Pa0_Pd1_Pe0_pUb0 </ci>
            <ci> nucleus_Foxo1_Pa0_Pd1_Pe0_pUb0 </ci>
            <ci> dnabound_Foxo1_Pa0_Pd1_Pe0_pUb0 </ci>
            <ci> cytoplasm_Foxo1_Pa0_Pd1_Pe1_pUb0 </ci>
            <ci> nucleus_Foxo1_Pa0_Pd1_Pe1_pUb0 </ci>
            <ci> dnabound_Foxo1_Pa0_Pd1_Pe1_pUb0 </ci>
            <ci> cytoplasm_Foxo1_Pa1_Pd0_Pe0_pUb0 </ci>
            <ci> nucleus_Foxo1_Pa1_Pd0_Pe0_pUb0 </ci>
            <ci> dnabound_Foxo1_Pa1_Pd0_Pe0_pUb0 </ci>
            <ci> cytoplasm_Foxo1_Pa1_Pd0_Pe1_pUb0 </ci>
            <ci> nucleus_Foxo1_Pa1_Pd0_Pe1_pUb0 </ci>
            <ci> dnabound_Foxo1_Pa1_Pd0_Pe1_pUb0 </ci>
            <ci> cytoplasm_Foxo1_Pa1_Pd1_Pe0_pUb0 </ci>
            <ci> nucleus_Foxo1_Pa1_Pd1_Pe0_pUb0 </ci>
            <ci> dnabound_Foxo1_Pa1_Pd1_Pe0_pUb0 </ci>
            <ci> cytoplasm_Foxo1_Pa1_Pd1_Pe1_pUb0 </ci>
            <ci> nucleus_Foxo1_Pa1_Pd1_Pe1_pUb0 </ci>
            <ci> dnabound_Foxo1_Pa1_Pd1_Pe1_pUb0 </ci>
          </apply>
        </math>
      </assignmentRule>
      <assignmentRule variable="Foxo1_pUb1_tot">
        <math xmlns="http://www.w3.org/1998/Math/MathML">
          <apply>
            <plus/>
            <ci> cytoplasm_Foxo1_Pa0_Pd0_Pe0_pUb1 </ci>
            <ci> nucleus_Foxo1_Pa0_Pd0_Pe0_pUb1 </ci>
            <ci> dnabound_Foxo1_Pa0_Pd0_Pe0_pUb1 </ci>
            <ci> cytoplasm_Foxo1_Pa0_Pd0_Pe1_pUb1 </ci>
            <ci> nucleus_Foxo1_Pa0_Pd0_Pe1_pUb1 </ci>
            <ci> dnabound_Foxo1_Pa0_Pd0_Pe1_pUb1 </ci>
            <ci> cytoplasm_Foxo1_Pa0_Pd1_Pe0_pUb1 </ci>
            <ci> nucleus_Foxo1_Pa0_Pd1_Pe0_pUb1 </ci>
            <ci> dnabound_Foxo1_Pa0_Pd1_Pe0_pUb1 </ci>
            <ci> cytoplasm_Foxo1_Pa0_Pd1_Pe1_pUb1 </ci>
            <ci> nucleus_Foxo1_Pa0_Pd1_Pe1_pUb1 </ci>
            <ci> dnabound_Foxo1_Pa0_Pd1_Pe1_pUb1 </ci>
            <ci> cytoplasm_Foxo1_Pa1_Pd0_Pe0_pUb1 </ci>
            <ci> nucleus_Foxo1_Pa1_Pd0_Pe0_pUb1 </ci>
            <ci> dnabound_Foxo1_Pa1_Pd0_Pe0_pUb1 </ci>
            <ci> cytoplasm_Foxo1_Pa1_Pd0_Pe1_pUb1 </ci>
            <ci> nucleus_Foxo1_Pa1_Pd0_Pe1_pUb1 </ci>
            <ci> dnabound_Foxo1_Pa1_Pd0_Pe1_pUb1 </ci>
            <ci> cytoplasm_Foxo1_Pa1_Pd1_Pe0_pUb1 </ci>
            <ci> nucleus_Foxo1_Pa1_Pd1_Pe0_pUb1 </ci>
            <ci> dnabound_Foxo1_Pa1_Pd1_Pe0_pUb1 </ci>
            <ci> cytoplasm_Foxo1_Pa1_Pd1_Pe1_pUb1 </ci>
            <ci> nucleus_Foxo1_Pa1_Pd1_Pe1_pUb1 </ci>
            <ci> dnabound_Foxo1_Pa1_Pd1_Pe1_pUb1 </ci>
          </apply>
        </math>
      </assignmentRule>
      <assignmentRule variable="cytoplasm_Foxo1_tot">
        <math xmlns="http://www.w3.org/1998/Math/MathML">
          <apply>
            <plus/>
            <ci> cytoplasm_Foxo1_Pa0_Pd0_Pe0_pUb0 </ci>
            <ci> cytoplasm_Foxo1_Pa0_Pd0_Pe0_pUb1 </ci>
            <ci> cytoplasm_Foxo1_Pa0_Pd0_Pe1_pUb0 </ci>
            <ci> cytoplasm_Foxo1_Pa0_Pd0_Pe1_pUb1 </ci>
            <ci> cytoplasm_Foxo1_Pa0_Pd1_Pe0_pUb0 </ci>
            <ci> cytoplasm_Foxo1_Pa0_Pd1_Pe0_pUb1 </ci>
            <ci> cytoplasm_Foxo1_Pa0_Pd1_Pe1_pUb0 </ci>
            <ci> cytoplasm_Foxo1_Pa0_Pd1_Pe1_pUb1 </ci>
            <ci> cytoplasm_Foxo1_Pa1_Pd0_Pe0_pUb0 </ci>
            <ci> cytoplasm_Foxo1_Pa1_Pd0_Pe0_pUb1 </ci>
            <ci> cytoplasm_Foxo1_Pa1_Pd0_Pe1_pUb0 </ci>
            <ci> cytoplasm_Foxo1_Pa1_Pd0_Pe1_pUb1 </ci>
            <ci> cytoplasm_Foxo1_Pa1_Pd1_Pe0_pUb0 </ci>
            <ci> cytoplasm_Foxo1_Pa1_Pd1_Pe0_pUb1 </ci>
            <ci> cytoplasm_Foxo1_Pa1_Pd1_Pe1_pUb0 </ci>
            <ci> cytoplasm_Foxo1_Pa1_Pd1_Pe1_pUb1 </ci>
          </apply>
        </math>
      </assignmentRule>
      <assignmentRule variable="nucleus_Foxo1_tot">
        <math xmlns="http://www.w3.org/1998/Math/MathML">
          <apply>
            <plus/>
            <ci> nucleus_Foxo1_Pa0_Pd0_Pe0_pUb0 </ci>
            <ci> nucleus_Foxo1_Pa0_Pd0_Pe0_pUb1 </ci>
            <ci> nucleus_Foxo1_Pa0_Pd0_Pe1_pUb0 </ci>
            <ci> nucleus_Foxo1_Pa0_Pd0_Pe1_pUb1 </ci>
            <ci> nucleus_Foxo1_Pa0_Pd1_Pe0_pUb0 </ci>
            <ci> nucleus_Foxo1_Pa0_Pd1_Pe0_pUb1 </ci>
            <ci> nucleus_Foxo1_Pa0_Pd1_Pe1_pUb0 </ci>
            <ci> nucleus_Foxo1_Pa0_Pd1_Pe1_pUb1 </ci>
            <ci> nucleus_Foxo1_Pa1_Pd0_Pe0_pUb0 </ci>
            <ci> nucleus_Foxo1_Pa1_Pd0_Pe0_pUb1 </ci>
            <ci> nucleus_Foxo1_Pa1_Pd0_Pe1_pUb0 </ci>
            <ci> nucleus_Foxo1_Pa1_Pd0_Pe1_pUb1 </ci>
            <ci> nucleus_Foxo1_Pa1_Pd1_Pe0_pUb0 </ci>
            <ci> nucleus_Foxo1_Pa1_Pd1_Pe0_pUb1 </ci>
            <ci> nucleus_Foxo1_Pa1_Pd1_Pe1_pUb0 </ci>
            <ci> nucleus_Foxo1_Pa1_Pd1_Pe1_pUb1 </ci>
          </apply>
        </math>
      </assignmentRule>
      <assignmentRule variable="dnabound_Foxo1_tot">
        <math xmlns="http://www.w3.org/1998/Math/MathML">
          <apply>
            <plus/>
            <ci> dnabound_Foxo1_Pa0_Pd0_Pe0_pUb0 </ci>
            <ci> dnabound_Foxo1_Pa0_Pd0_Pe0_pUb1 </ci>
            <ci> dnabound_Foxo1_Pa0_Pd0_Pe1_pUb0 </ci>
            <ci> dnabound_Foxo1_Pa0_Pd0_Pe1_pUb1 </ci>
            <ci> dnabound_Foxo1_Pa0_Pd1_Pe0_pUb0 </ci>
            <ci> dnabound_Foxo1_Pa0_Pd1_Pe0_pUb1 </ci>
            <ci> dnabound_Foxo1_Pa0_Pd1_Pe1_pUb0 </ci>
            <ci> dnabound_Foxo1_Pa0_Pd1_Pe1_pUb1 </ci>
            <ci> dnabound_Foxo1_Pa1_Pd0_Pe0_pUb0 </ci>
            <ci> dnabound_Foxo1_Pa1_Pd0_Pe0_pUb1 </ci>
            <ci> dnabound_Foxo1_Pa1_Pd0_Pe1_pUb0 </ci>
            <ci> dnabound_Foxo1_Pa1_Pd0_Pe1_pUb1 </ci>
            <ci> dnabound_Foxo1_Pa1_Pd1_Pe0_pUb0 </ci>
            <ci> dnabound_Foxo1_Pa1_Pd1_Pe0_pUb1 </ci>
            <ci> dnabound_Foxo1_Pa1_Pd1_Pe1_pUb0 </ci>
            <ci> dnabound_Foxo1_Pa1_Pd1_Pe1_pUb1 </ci>
          </apply>
        </math>
      </assignmentRule>
      <assignmentRule variable="Foxo1_all">
        <math xmlns="http://www.w3.org/1998/Math/MathML">
          <apply>
            <plus/>
            <ci> cytoplasm_Foxo1_tot </ci>
            <ci> nucleus_Foxo1_tot </ci>
            <ci> dnabound_Foxo1_tot </ci>
          </apply>
        </math>
      </assignmentRule>
    </listOfRules>
    <listOfReactions>
      <reaction id="R1f" reversible="false">
        <listOfReactants>
          <speciesReference species="Ins"/>
          <speciesReference species="InR"/>
        </listOfReactants>
        <listOfProducts>
          <speciesReference species="Ins_InR"/>
        </listOfProducts>
        <kineticLaw>
          <math xmlns="http://www.w3.org/1998/Math/MathML">
            <apply>
              <times/>
              <ci> k1 </ci>
              <ci> Ins </ci>
              <ci> InR </ci>
            </apply>
          </math>
        </kineticLaw>
      </reaction>
      <reaction id="R1r" reversible="false">
        <listOfReactants>
          <speciesReference species="Ins_InR"/>
        </listOfReactants>
        <listOfProducts>
          <speciesReference species="InR"/>
          <speciesReference species="Ins"/>
        </listOfProducts>
        <kineticLaw>
          <math xmlns="http://www.w3.org/1998/Math/MathML">
            <apply>
              <times/>
              <ci> kminus1 </ci>
              <ci> Ins_InR </ci>
            </apply>
          </math>
        </kineticLaw>
      </reaction>
      <reaction id="R2" reversible="false">
        <listOfReactants>
          <speciesReference species="Ins_InR"/>
        </listOfReactants>
        <listOfProducts>
          <speciesReference species="Ins_InR_P"/>
        </listOfProducts>
        <kineticLaw>
          <math xmlns="http://www.w3.org/1998/Math/MathML">
            <apply>
              <times/>
              <ci> k3 </ci>
              <ci> Ins_InR </ci>
            </apply>
          </math>
        </kineticLaw>
      </reaction>
      <reaction id="R3f" reversible="false">
        <listOfReactants>
          <speciesReference species="Ins"/>
          <speciesReference species="Ins_InR_P"/>
        </listOfReactants>
        <listOfProducts>
          <speciesReference species="Ins_2_InR_P"/>
        </listOfProducts>
        <kineticLaw>
          <math xmlns="http://www.w3.org/1998/Math/MathML">
            <apply>
              <times/>
              <ci> k2 </ci>
              <ci> Ins </ci>
              <ci> Ins_InR_P </ci>
            </apply>
          </math>
        </kineticLaw>
      </reaction>
      <reaction id="R3r" reversible="false">
        <listOfReactants>
          <speciesReference species="Ins_2_InR_P"/>
        </listOfReactants>
        <listOfProducts>
          <speciesReference species="Ins_InR_P"/>
          <speciesReference species="Ins"/>
        </listOfProducts>
        <kineticLaw>
          <math xmlns="http://www.w3.org/1998/Math/MathML">
            <apply>
              <times/>
              <ci> kminus2 </ci>
              <ci> Ins_2_InR_P </ci>
            </apply>
          </math>
        </kineticLaw>
      </reaction>
      <reaction id="R4" reversible="false">
        <listOfReactants>
          <speciesReference species="Ins_InR_P"/>
        </listOfReactants>
        <listOfProducts>
          <speciesReference species="InR"/>
        </listOfProducts>
        <listOfModifiers>
          <modifierSpeciesReference species="PTP1B"/>
        </listOfModifiers>
        <kineticLaw>
          <math xmlns="http://www.w3.org/1998/Math/MathML">
            <apply>
              <times/>
              <ci> kminus3 </ci>
              <ci> PTP1B </ci>
              <ci> Ins_InR_P </ci>
            </apply>
          </math>
        </kineticLaw>
      </reaction>
      <reaction id="R5f" reversible="false">
        <listOfReactants>
          <speciesReference species="InR"/>
        </listOfReactants>
        <listOfProducts>
          <speciesReference species="cytoplasm_InR"/>
        </listOfProducts>
        <kineticLaw>
          <math xmlns="http://www.w3.org/1998/Math/MathML">
            <apply>
              <times/>
              <ci> k4 </ci>
              <ci> InR </ci>
            </apply>
          </math>
        </kineticLaw>
      </reaction>
      <reaction id="R5r" reversible="false">
        <listOfReactants>
          <speciesReference species="cytoplasm_InR"/>
        </listOfReactants>
        <listOfProducts>
          <speciesReference species="InR"/>
        </listOfProducts>
        <kineticLaw>
          <math xmlns="http://www.w3.org/1998/Math/MathML">
            <apply>
              <times/>
              <ci> kminus4 </ci>
              <ci> cytoplasm_InR </ci>
            </apply>
          </math>
        </kineticLaw>
      </reaction>
      <reaction id="R6f" reversible="false">
        <listOfReactants>
          <speciesReference species="Ins_2_InR_P"/>
        </listOfReactants>
        <listOfProducts>
          <speciesReference species="cytoplasm_Ins_2_InR_P"/>
        </listOfProducts>
        <kineticLaw>
          <math xmlns="http://www.w3.org/1998/Math/MathML">
            <apply>
              <times/>
              <ci> k4prime </ci>
              <ci> Ins_2_InR_P </ci>
            </apply>
          </math>
        </kineticLaw>
      </reaction>
      <reaction id="R6r" reversible="false">
        <listOfReactants>
          <speciesReference species="cytoplasm_Ins_2_InR_P"/>
        </listOfReactants>
        <listOfProducts>
          <speciesReference species="Ins_2_InR_P"/>
        </listOfProducts>
        <kineticLaw>
          <math xmlns="http://www.w3.org/1998/Math/MathML">
            <apply>
              <times/>
              <ci> kminus4prime </ci>
              <ci> cytoplasm_Ins_2_InR_P </ci>
            </apply>
          </math>
        </kineticLaw>
      </reaction>
      <reaction id="R7f" reversible="false">
        <listOfReactants>
          <speciesReference species="Ins_InR_P"/>
        </listOfReactants>
        <listOfProducts>
          <speciesReference species="cytoplasm_Ins_InR_P"/>
        </listOfProducts>
        <kineticLaw>
          <math xmlns="http://www.w3.org/1998/Math/MathML">
            <apply>
              <times/>
              <ci> k4prime </ci>
              <ci> Ins_InR_P </ci>
            </apply>
          </math>
        </kineticLaw>
      </reaction>
      <reaction id="R7r" reversible="false">
        <listOfReactants>
          <speciesReference species="cytoplasm_Ins_InR_P"/>
        </listOfReactants>
        <listOfProducts>
          <speciesReference species="Ins_InR_P"/>
        </listOfProducts>
        <kineticLaw>
          <math xmlns="http://www.w3.org/1998/Math/MathML">
            <apply>
              <times/>
              <ci> kminus4prime </ci>
              <ci> cytoplasm_Ins_InR_P </ci>
            </apply>
          </math>
        </kineticLaw>
      </reaction>
      <reaction id="R10" reversible="false">
        <listOfReactants>
          <speciesReference species="cytoplasm_Ins_2_InR_P"/>
        </listOfReactants>
        <listOfProducts>
          <speciesReference species="cytoplasm_InR"/>
        </listOfProducts>
        <listOfModifiers>
          <modifierSpeciesReference species="PTP1B"/>
        </listOfModifiers>
        <kineticLaw>
          <math xmlns="http://www.w3.org/1998/Math/MathML">
            <apply>
              <times/>
              <ci> k6 </ci>
              <ci> PTP1B </ci>
              <ci> cytoplasm_Ins_2_InR_P </ci>
            </apply>
          </math>
        </kineticLaw>
      </reaction>
      <reaction id="R11" reversible="false">
        <listOfReactants>
          <speciesReference species="cytoplasm_Ins_InR_P"/>
        </listOfReactants>
        <listOfProducts>
          <speciesReference species="cytoplasm_InR"/>
        </listOfProducts>
        <listOfModifiers>
          <modifierSpeciesReference species="PTP1B"/>
        </listOfModifiers>
        <kineticLaw>
          <math xmlns="http://www.w3.org/1998/Math/MathML">
            <apply>
              <times/>
              <ci> k6 </ci>
              <ci> PTP1B </ci>
              <ci> cytoplasm_Ins_InR_P </ci>
            </apply>
          </math>
        </kineticLaw>
      </reaction>
      <reaction id="R14f" reversible="false">
        <listOfReactants>
          <speciesReference species="PIP2"/>
        </listOfReactants>
        <listOfProducts>
          <speciesReference species="PI345P3"/>
        </listOfProducts>
        <listOfModifiers>
          <modifierSpeciesReference species="IRS1_TyrP_PI3K"/>
        </listOfModifiers>
        <kineticLaw>
          <math xmlns="http://www.w3.org/1998/Math/MathML">
            <apply>
              <times/>
              <apply>
                <plus/>
                <ci> k9_basal </ci>
                <apply>
                  <times/>
                  <ci> k9 </ci>
                  <ci> IRS1_TyrP_PI3K </ci>
                </apply>
              </apply>
              <ci> PIP2 </ci>
            </apply>
          </math>
        </kineticLaw>
      </reaction>
      <reaction id="R14r" reversible="false">
        <listOfReactants>
          <speciesReference species="PI345P3"/>
        </listOfReactants>
        <listOfProducts>
          <speciesReference species="PIP2"/>
        </listOfProducts>
        <listOfModifiers>
          <modifierSpeciesReference species="PTEN"/>
        </listOfModifiers>
        <kineticLaw>
          <math xmlns="http://www.w3.org/1998/Math/MathML">
            <apply>
              <times/>
              <apply>
                <plus/>
                <ci> kminus9_basal </ci>
                <apply>
                  <times/>
                  <ci> kminus9 </ci>
                  <ci> PTEN </ci>
                </apply>
              </apply>
              <ci> PI345P3 </ci>
            </apply>
          </math>
        </kineticLaw>
      </reaction>
      <reaction id="R16f" reversible="false">
        <listOfReactants>
          <speciesReference species="Akt"/>
        </listOfReactants>
        <listOfProducts>
          <speciesReference species="Akt_P2"/>
        </listOfProducts>
        <listOfModifiers>
          <modifierSpeciesReference species="PI345P3"/>
        </listOfModifiers>
        <kineticLaw>
          <math xmlns="http://www.w3.org/1998/Math/MathML">
            <apply>
              <times/>
              <ci> k11 </ci>
              <ci> Akt </ci>
              <piecewise>
                <piece>
                  <apply>
                    <minus/>
                    <ci> PI345P3 </ci>
                    <ci> pip3_basal </ci>
                  </apply>
                  <apply>
                    <gt/>
                    <ci> PI345P3 </ci>
                    <ci> pip3_basal </ci>
                  </apply>
                </piece>
                <otherwise>
                  <cn type="integer"> 0 </cn>
                </otherwise>
              </piecewise>
            </apply>
          </math>
        </kineticLaw>
      </reaction>
      <reaction id="R16r" reversible="false">
        <listOfReactants>
          <speciesReference species="Akt_P2"/>
        </listOfReactants>
        <listOfProducts>
          <speciesReference species="Akt"/>
        </listOfProducts>
        <listOfModifiers>
          <modifierSpeciesReference species="PP2A"/>
        </listOfModifiers>
        <kineticLaw>
          <math xmlns="http://www.w3.org/1998/Math/MathML">
            <apply>
              <times/>
              <ci> kminus11 </ci>
              <ci> PP2A </ci>
              <ci> Akt_P2 </ci>
            </apply>
          </math>
        </kineticLaw>
      </reaction>
      <reaction id="R16a_f" reversible="false">
        <listOfReactants>
          <speciesReference species="AS160"/>
        </listOfReactants>
        <listOfProducts>
          <speciesReference species="AS160_P"/>
        </listOfProducts>
        <listOfModifiers>
          <modifierSpeciesReference species="Akt_P2"/>
        </listOfModifiers>
        <kineticLaw>
          <math xmlns="http://www.w3.org/1998/Math/MathML">
            <apply>
              <times/>
              <ci> kr16a </ci>
              <ci> Akt_P2 </ci>
              <ci> AS160 </ci>
            </apply>
          </math>
        </kineticLaw>
      </reaction>
      <reaction id="R16a_r" reversible="false">
        <listOfReactants>
          <speciesReference species="AS160_P"/>
        </listOfReactants>
        <listOfProducts>
          <speciesReference species="AS160"/>
        </listOfProducts>
        <listOfModifiers>
          <modifierSpeciesReference species="PP2A"/>
        </listOfModifiers>
        <kineticLaw>
          <math xmlns="http://www.w3.org/1998/Math/MathML">
            <apply>
              <times/>
              <ci> kminusr16a </ci>
              <ci> PP2A </ci>
              <ci> AS160_P </ci>
            </apply>
          </math>
        </kineticLaw>
      </reaction>
      <reaction id="R17f" reversible="false">
        <listOfReactants>
          <speciesReference species="PKC"/>
        </listOfReactants>
        <listOfProducts>
          <speciesReference species="PKC_P"/>
        </listOfProducts>
        <listOfModifiers>
          <modifierSpeciesReference species="PI345P3"/>
        </listOfModifiers>
        <kineticLaw>
          <math xmlns="http://www.w3.org/1998/Math/MathML">
            <apply>
              <times/>
              <ci> k12 </ci>
              <ci> PKC </ci>
              <piecewise>
                <piece>
                  <apply>
                    <minus/>
                    <ci> PI345P3 </ci>
                    <ci> pip3_basal </ci>
                  </apply>
                  <apply>
                    <gt/>
                    <ci> PI345P3 </ci>
                    <ci> pip3_basal </ci>
                  </apply>
                </piece>
                <otherwise>
                  <cn type="integer"> 0 </cn>
                </otherwise>
              </piecewise>
            </apply>
          </math>
        </kineticLaw>
      </reaction>
      <reaction id="R17r" reversible="false">
        <listOfReactants>
          <speciesReference species="PKC_P"/>
        </listOfReactants>
        <listOfProducts>
          <speciesReference species="PKC"/>
        </listOfProducts>
        <listOfModifiers>
          <modifierSpeciesReference species="PP2A"/>
        </listOfModifiers>
        <kineticLaw>
          <math xmlns="http://www.w3.org/1998/Math/MathML">
            <apply>
              <times/>
              <ci> kminus12 </ci>
              <ci> PP2A </ci>
              <ci> PKC_P </ci>
            </apply>
          </math>
        </kineticLaw>
      </reaction>
      <reaction id="R20f" reversible="false">
        <listOfReactants>
          <speciesReference species="cytoplasm_GLUT4"/>
        </listOfReactants>
        <listOfProducts>
          <speciesReference species="cellsurface_GLUT4"/>
        </listOfProducts>
        <listOfModifiers>
          <modifierSpeciesReference species="AS160_P"/>
        </listOfModifiers>
        <kineticLaw>
          <math xmlns="http://www.w3.org/1998/Math/MathML">
            <apply>
              <times/>
              <apply>
                <plus/>
                <ci> k13_basal </ci>
                <apply>
                  <times/>
                  <ci> k13 </ci>
                  <ci> AS160_P </ci>
                </apply>
              </apply>
              <ci> cytoplasm_GLUT4 </ci>
            </apply>
          </math>
        </kineticLaw>
      </reaction>
      <reaction id="R20r" reversible="false">
        <listOfReactants>
          <speciesReference species="cellsurface_GLUT4"/>
        </listOfReactants>
        <listOfProducts>
          <speciesReference species="cytoplasm_GLUT4"/>
        </listOfProducts>
        <kineticLaw>
          <math xmlns="http://www.w3.org/1998/Math/MathML">
            <apply>
              <times/>
              <ci> kminus13 </ci>
              <ci> cellsurface_GLUT4 </ci>
            </apply>
          </math>
        </kineticLaw>
      </reaction>
      <reaction id="R30f" reversible="false">
        <listOfReactants>
          <speciesReference species="PTP1B"/>
          <speciesReference species="ROS"/>
        </listOfReactants>
        <listOfProducts>
          <speciesReference species="PTP1B_ox"/>
          <speciesReference species="ROS"/>
        </listOfProducts>
        <kineticLaw>
          <math xmlns="http://www.w3.org/1998/Math/MathML">
            <apply>
              <times/>
              <ci> k30f </ci>
              <ci> PTP1B </ci>
              <ci> ROS </ci>
            </apply>
          </math>
        </kineticLaw>
      </reaction>
      <reaction id="R30r" reversible="false">
        <listOfReactants>
          <speciesReference species="PTP1B_ox"/>
          <speciesReference species="GSH"/>
        </listOfReactants>
        <listOfProducts>
          <speciesReference species="PTP1B"/>
          <speciesReference species="GSH"/>
        </listOfProducts>
        <kineticLaw>
          <math xmlns="http://www.w3.org/1998/Math/MathML">
            <apply>
              <times/>
              <ci> k30r </ci>
              <ci> PTP1B_ox </ci>
              <ci> GSH </ci>
            </apply>
          </math>
        </kineticLaw>
      </reaction>
      <reaction id="R31f" reversible="false">
        <listOfReactants>
          <speciesReference species="PTEN"/>
          <speciesReference species="ROS"/>
        </listOfReactants>
        <listOfProducts>
          <speciesReference species="PTEN_ox"/>
          <speciesReference species="ROS"/>
        </listOfProducts>
        <kineticLaw>
          <math xmlns="http://www.w3.org/1998/Math/MathML">
            <apply>
              <times/>
              <ci> k31f </ci>
              <ci> PTEN </ci>
              <ci> ROS </ci>
            </apply>
          </math>
        </kineticLaw>
      </reaction>
      <reaction id="R31r" reversible="false">
        <listOfReactants>
          <speciesReference species="PTEN_ox"/>
          <speciesReference species="GSH"/>
        </listOfReactants>
        <listOfProducts>
          <speciesReference species="PTEN"/>
          <speciesReference species="GSH"/>
        </listOfProducts>
        <kineticLaw>
          <math xmlns="http://www.w3.org/1998/Math/MathML">
            <apply>
              <times/>
              <ci> k31r </ci>
              <ci> PTEN_ox </ci>
              <ci> GSH </ci>
            </apply>
          </math>
        </kineticLaw>
      </reaction>
      <reaction id="R34f" reversible="false">
        <listOfReactants>
          <speciesReference species="NOX_inact"/>
          <speciesReference species="Ins"/>
        </listOfReactants>
        <listOfProducts>
          <speciesReference species="NOX"/>
          <speciesReference species="Ins"/>
        </listOfProducts>
        <kineticLaw>
          <math xmlns="http://www.w3.org/1998/Math/MathML">
            <apply>
              <times/>
              <ci> k34f </ci>
              <ci> NOX_inact </ci>
              <ci> Ins </ci>
            </apply>
          </math>
        </kineticLaw>
      </reaction>
      <reaction id="R34r1" reversible="false">
        <listOfReactants>
          <speciesReference species="NOX"/>
        </listOfReactants>
        <listOfProducts>
          <speciesReference species="NOX_deact"/>
        </listOfProducts>
        <kineticLaw>
          <math xmlns="http://www.w3.org/1998/Math/MathML">
            <apply>
              <times/>
              <ci> k34r1 </ci>
              <ci> NOX </ci>
              <ci> NOX </ci>
            </apply>
          </math>
        </kineticLaw>
      </reaction>
      <reaction id="R34r2" reversible="false">
        <listOfReactants>
          <speciesReference species="NOX"/>
        </listOfReactants>
        <listOfProducts>
          <speciesReference species="NOX_inact"/>
        </listOfProducts>
        <kineticLaw>
          <math xmlns="http://www.w3.org/1998/Math/MathML">
            <apply>
              <times/>
              <ci> k34r2 </ci>
              <ci> NOX </ci>
            </apply>
          </math>
        </kineticLaw>
      </reaction>
      <reaction id="R34r3" reversible="false">
        <listOfReactants>
          <speciesReference species="NOX_deact"/>
        </listOfReactants>
        <listOfProducts>
          <speciesReference species="NOX_inact"/>
        </listOfProducts>
        <kineticLaw>
          <math xmlns="http://www.w3.org/1998/Math/MathML">
            <apply>
              <times/>
              <ci> k34r3 </ci>
              <ci> NOX_deact </ci>
              <ci> NOX_deact </ci>
            </apply>
          </math>
        </kineticLaw>
      </reaction>
      <reaction id="R35f" reversible="false">
        <listOfReactants>
          <speciesReference species="NOX"/>
        </listOfReactants>
        <listOfProducts>
          <speciesReference species="ROS"/>
          <speciesReference species="NOX"/>
        </listOfProducts>
        <kineticLaw>
          <math xmlns="http://www.w3.org/1998/Math/MathML">
            <apply>
              <times/>
              <ci> k35f </ci>
              <ci> NOX </ci>
            </apply>
          </math>
        </kineticLaw>
      </reaction>
      <reaction id="R35r" reversible="false">
        <listOfReactants>
          <speciesReference species="ROS"/>
          <speciesReference species="cytoplasm_SOD2"/>
        </listOfReactants>
        <listOfProducts>
          <speciesReference species="cytoplasm_SOD2"/>
        </listOfProducts>
        <kineticLaw>
          <math xmlns="http://www.w3.org/1998/Math/MathML">
            <apply>
              <times/>
              <ci> k35r </ci>
              <ci> ROS </ci>
              <ci> cytoplasm_SOD2 </ci>
            </apply>
          </math>
        </kineticLaw>
      </reaction>
      <reaction id="R36f" reversible="false">
        <listOfReactants>
          <speciesReference species="Mt"/>
        </listOfReactants>
        <listOfProducts>
          <speciesReference species="Mt"/>
          <speciesReference species="ROS"/>
        </listOfProducts>
        <kineticLaw>
          <math xmlns="http://www.w3.org/1998/Math/MathML">
            <apply>
              <times/>
              <ci> k36f </ci>
              <ci> Mt </ci>
            </apply>
          </math>
        </kineticLaw>
      </reaction>
      <reaction id="R37f" reversible="false">
        <listOfReactants>
          <speciesReference species="extracellular_ROS"/>
        </listOfReactants>
        <listOfProducts>
          <speciesReference species="ROS"/>
        </listOfProducts>
        <kineticLaw>
          <math xmlns="http://www.w3.org/1998/Math/MathML">
            <apply>
              <times/>
              <ci> k_ros_perm </ci>
              <ci> extracellular_ROS </ci>
            </apply>
          </math>
        </kineticLaw>
      </reaction>
      <reaction id="R37r" reversible="false">
        <listOfReactants>
          <speciesReference species="ROS"/>
        </listOfReactants>
        <listOfProducts>
          <speciesReference species="extracellular_ROS"/>
        </listOfProducts>
        <kineticLaw>
          <math xmlns="http://www.w3.org/1998/Math/MathML">
            <apply>
              <times/>
              <ci> k_ros_perm </ci>
              <apply>
                <divide/>
                <ci> extracellular </ci>
                <ci> cytoplasm </ci>
              </apply>
              <ci> ROS </ci>
            </apply>
          </math>
        </kineticLaw>
      </reaction>
      <reaction id="R38f" reversible="false">
        <listOfReactants>
          <speciesReference species="GSH"/>
        </listOfReactants>
        <listOfProducts>
          <speciesReference species="GSSG"/>
        </listOfProducts>
        <listOfModifiers>
          <modifierSpeciesReference species="ROS"/>
        </listOfModifiers>
        <kineticLaw>
          <math xmlns="http://www.w3.org/1998/Math/MathML">
            <apply>
              <times/>
              <ci> k38f </ci>
              <ci> GSH </ci>
              <ci> ROS </ci>
            </apply>
          </math>
        </kineticLaw>
      </reaction>
      <reaction id="R38r" reversible="false">
        <listOfReactants>
          <speciesReference species="GSSG"/>
        </listOfReactants>
        <listOfProducts>
          <speciesReference species="GSH"/>
        </listOfProducts>
        <kineticLaw>
          <math xmlns="http://www.w3.org/1998/Math/MathML">
            <apply>
              <times/>
              <ci> k38r </ci>
              <ci> GSSG </ci>
            </apply>
          </math>
        </kineticLaw>
      </reaction>
      <reaction id="R12f" reversible="false">
        <listOfReactants>
          <speciesReference species="IRS1"/>
        </listOfReactants>
        <listOfProducts>
          <speciesReference species="IRS1_TyrP"/>
        </listOfProducts>
        <listOfModifiers>
          <modifierSpeciesReference species="Ins_2_InR_P"/>
          <modifierSpeciesReference species="Ins_InR_P"/>
        </listOfModifiers>
        <kineticLaw>
          <math xmlns="http://www.w3.org/1998/Math/MathML">
            <apply>
              <times/>
              <ci> cyto_vol </ci>
              <apply>
                <divide/>
                <apply>
                  <times/>
                  <ci> k7 </ci>
                  <ci> IRS1 </ci>
                  <apply>
                    <plus/>
                    <ci> Ins_2_InR_P </ci>
                    <ci> Ins_InR_P </ci>
                  </apply>
                </apply>
                <ci> IRp </ci>
              </apply>
            </apply>
          </math>
        </kineticLaw>
      </reaction>
      <reaction id="R12r" reversible="false">
        <listOfReactants>
          <speciesReference species="IRS1_TyrP"/>
        </listOfReactants>
        <listOfProducts>
          <speciesReference species="IRS1"/>
        </listOfProducts>
        <listOfModifiers>
          <modifierSpeciesReference species="PTP1B"/>
        </listOfModifiers>
        <kineticLaw>
          <math xmlns="http://www.w3.org/1998/Math/MathML">
            <apply>
              <times/>
              <ci> cyto_vol </ci>
              <ci> kminus7a </ci>
              <ci> PTP1B </ci>
              <ci> IRS1_TyrP </ci>
            </apply>
          </math>
        </kineticLaw>
      </reaction>
      <reaction id="R12_a_f" reversible="false">
        <listOfReactants>
          <speciesReference species="IRS1"/>
        </listOfReactants>
        <listOfProducts>
          <speciesReference species="IRS1_PolySerP"/>
        </listOfProducts>
        <listOfModifiers>
          <modifierSpeciesReference species="PKC_P"/>
        </listOfModifiers>
        <kineticLaw>
          <math xmlns="http://www.w3.org/1998/Math/MathML">
            <apply>
              <times/>
              <ci> cyto_vol </ci>
              <ci> k2psp </ci>
              <ci> IRS1 </ci>
              <ci> PKC_P </ci>
            </apply>
          </math>
        </kineticLaw>
      </reaction>
      <reaction id="R12_a_r" reversible="false">
        <listOfReactants>
          <speciesReference species="IRS1_PolySerP"/>
        </listOfReactants>
        <listOfProducts>
          <speciesReference species="IRS1"/>
        </listOfProducts>
        <listOfModifiers>
          <modifierSpeciesReference species="PP2A"/>
        </listOfModifiers>
        <kineticLaw>
          <math xmlns="http://www.w3.org/1998/Math/MathML">
            <apply>
              <times/>
              <ci> cyto_vol </ci>
              <ci> kminus7b </ci>
              <ci> PP2A </ci>
              <ci> IRS1_PolySerP </ci>
            </apply>
          </math>
        </kineticLaw>
      </reaction>
      <reaction id="R12_b_f" reversible="false">
        <listOfReactants>
          <speciesReference species="IRS1_TyrP"/>
        </listOfReactants>
        <listOfProducts>
          <speciesReference species="IRS1_TyrP_PolySerP"/>
        </listOfProducts>
        <listOfModifiers>
          <modifierSpeciesReference species="PKC_P"/>
        </listOfModifiers>
        <kineticLaw>
          <math xmlns="http://www.w3.org/1998/Math/MathML">
            <apply>
              <times/>
              <ci> cyto_vol </ci>
              <ci> k2psp </ci>
              <ci> IRS1_TyrP </ci>
              <ci> PKC_P </ci>
            </apply>
          </math>
        </kineticLaw>
      </reaction>
      <reaction id="R12_b_r" reversible="false">
        <listOfReactants>
          <speciesReference species="IRS1_TyrP_PolySerP"/>
        </listOfReactants>
        <listOfProducts>
          <speciesReference species="IRS1_TyrP"/>
        </listOfProducts>
        <listOfModifiers>
          <modifierSpeciesReference species="PP2A"/>
        </listOfModifiers>
        <kineticLaw>
          <math xmlns="http://www.w3.org/1998/Math/MathML">
            <apply>
              <times/>
              <ci> cyto_vol </ci>
              <ci> kminus7b </ci>
              <ci> PP2A </ci>
              <ci> IRS1_TyrP_PolySerP </ci>
            </apply>
          </math>
        </kineticLaw>
      </reaction>
      <reaction id="R13f" reversible="false">
        <listOfReactants>
          <speciesReference species="PI3K"/>
          <speciesReference species="IRS1_TyrP"/>
        </listOfReactants>
        <listOfProducts>
          <speciesReference species="IRS1_TyrP_PI3K"/>
        </listOfProducts>
        <kineticLaw>
          <math xmlns="http://www.w3.org/1998/Math/MathML">
            <apply>
              <times/>
              <ci> cyto_vol </ci>
              <ci> k8 </ci>
              <ci> IRS1_TyrP </ci>
              <ci> PI3K </ci>
            </apply>
          </math>
        </kineticLaw>
      </reaction>
      <reaction id="R13r" reversible="false">
        <listOfReactants>
          <speciesReference species="IRS1_TyrP_PI3K"/>
        </listOfReactants>
        <listOfProducts>
          <speciesReference species="PI3K"/>
          <speciesReference species="IRS1_TyrP"/>
        </listOfProducts>
        <kineticLaw>
          <math xmlns="http://www.w3.org/1998/Math/MathML">
            <apply>
              <times/>
              <ci> cyto_vol </ci>
              <ci> kminus8 </ci>
              <ci> IRS1_TyrP_PI3K </ci>
            </apply>
          </math>
        </kineticLaw>
      </reaction>
      <reaction id="R50f" reversible="false">
        <listOfReactants>
          <speciesReference species="NULL"/>
        </listOfReactants>
        <listOfProducts>
          <speciesReference species="IRS1"/>
        </listOfProducts>
        <kineticLaw>
          <math xmlns="http://www.w3.org/1998/Math/MathML">
            <ci> k_irs1_basal_syn </ci>
          </math>
        </kineticLaw>
      </reaction>
      <reaction id="R50r1" reversible="false">
        <listOfReactants>
          <speciesReference species="IRS1"/>
        </listOfReactants>
        <listOfProducts>
          <speciesReference species="NULL"/>
        </listOfProducts>
        <kineticLaw>
          <math xmlns="http://www.w3.org/1998/Math/MathML">
            <apply>
              <times/>
              <ci> IRS1 </ci>
              <ci> k_irs1_basal_degr </ci>
            </apply>
          </math>
        </kineticLaw>
      </reaction>
      <reaction id="R50r2" reversible="false">
        <listOfReactants>
          <speciesReference species="IRS1_TyrP"/>
        </listOfReactants>
        <listOfProducts>
          <speciesReference species="NULL"/>
        </listOfProducts>
        <kineticLaw>
          <math xmlns="http://www.w3.org/1998/Math/MathML">
            <apply>
              <times/>
              <ci> IRS1_TyrP </ci>
              <ci> k_irs1_basal_degr </ci>
            </apply>
          </math>
        </kineticLaw>
      </reaction>
      <reaction id="R50r3" reversible="false">
        <listOfReactants>
          <speciesReference species="IRS1_PolySerP"/>
        </listOfReactants>
        <listOfProducts>
          <speciesReference species="NULL"/>
        </listOfProducts>
        <kineticLaw>
          <math xmlns="http://www.w3.org/1998/Math/MathML">
            <apply>
              <times/>
              <ci> IRS1_PolySerP </ci>
              <ci> k_irs1_polyserp_degr </ci>
            </apply>
          </math>
        </kineticLaw>
      </reaction>
      <reaction id="R50r4" reversible="false">
        <listOfReactants>
          <speciesReference species="IRS1_TyrP_PolySerP"/>
        </listOfReactants>
        <listOfProducts>
          <speciesReference species="NULL"/>
        </listOfProducts>
        <kineticLaw>
          <math xmlns="http://www.w3.org/1998/Math/MathML">
            <apply>
              <times/>
              <ci> IRS1_TyrP_PolySerP </ci>
              <ci> k_irs1_polyserp_degr </ci>
            </apply>
          </math>
        </kineticLaw>
      </reaction>
      <reaction id="R51f" reversible="false">
        <listOfReactants>
          <speciesReference species="IRS1"/>
        </listOfReactants>
        <listOfProducts>
          <speciesReference species="IRS1_PolySerP"/>
        </listOfProducts>
        <listOfModifiers>
          <modifierSpeciesReference species="IKK_P"/>
        </listOfModifiers>
        <kineticLaw>
          <math xmlns="http://www.w3.org/1998/Math/MathML">
            <apply>
              <divide/>
              <apply>
                <times/>
                <ci> kcat51 </ci>
                <ci> IRS1 </ci>
                <ci> IKK_P </ci>
              </apply>
              <apply>
                <plus/>
                <ci> Km51 </ci>
                <ci> IRS1 </ci>
              </apply>
            </apply>
          </math>
        </kineticLaw>
      </reaction>
      <reaction id="R52f" reversible="false">
        <listOfReactants>
          <speciesReference species="IRS1"/>
        </listOfReactants>
        <listOfProducts>
          <speciesReference species="IRS1_PolySerP"/>
        </listOfProducts>
        <listOfModifiers>
          <modifierSpeciesReference species="JNK_P"/>
        </listOfModifiers>
        <kineticLaw>
          <math xmlns="http://www.w3.org/1998/Math/MathML">
            <apply>
              <divide/>
              <apply>
                <times/>
                <ci> kcat52 </ci>
                <ci> IRS1 </ci>
                <ci> JNK_P </ci>
              </apply>
              <apply>
                <plus/>
                <ci> Km52 </ci>
                <ci> IRS1 </ci>
              </apply>
            </apply>
          </math>
        </kineticLaw>
      </reaction>
      <reaction id="R42f" reversible="false">
        <listOfReactants>
          <speciesReference species="JNK"/>
        </listOfReactants>
        <listOfProducts>
          <speciesReference species="JNK_P"/>
        </listOfProducts>
        <listOfModifiers>
          <modifierSpeciesReference species="ROS"/>
        </listOfModifiers>
        <kineticLaw>
          <math xmlns="http://www.w3.org/1998/Math/MathML">
            <apply>
              <times/>
              <ci> k42f </ci>
              <ci> alpha_ox </ci>
              <ci> JNK </ci>
              <ci> ROS </ci>
            </apply>
          </math>
        </kineticLaw>
      </reaction>
      <reaction id="R42r" reversible="false">
        <listOfReactants>
          <speciesReference species="JNK_P"/>
        </listOfReactants>
        <listOfProducts>
          <speciesReference species="JNK"/>
        </listOfProducts>
        <listOfModifiers>
          <modifierSpeciesReference species="DUSP"/>
        </listOfModifiers>
        <kineticLaw>
          <math xmlns="http://www.w3.org/1998/Math/MathML">
            <apply>
              <times/>
              <ci> k42r </ci>
              <ci> JNK_P </ci>
              <ci> DUSP </ci>
            </apply>
          </math>
        </kineticLaw>
      </reaction>
      <reaction id="R43f" reversible="false">
        <listOfReactants>
          <speciesReference species="IKK"/>
        </listOfReactants>
        <listOfProducts>
          <speciesReference species="IKK_P"/>
        </listOfProducts>
        <listOfModifiers>
          <modifierSpeciesReference species="ROS"/>
        </listOfModifiers>
        <kineticLaw>
          <math xmlns="http://www.w3.org/1998/Math/MathML">
            <apply>
              <times/>
              <ci> k43f </ci>
              <ci> IKK </ci>
              <ci> ROS </ci>
            </apply>
          </math>
        </kineticLaw>
      </reaction>
      <reaction id="R43r" reversible="false">
        <listOfReactants>
          <speciesReference species="IKK_P"/>
        </listOfReactants>
        <listOfProducts>
          <speciesReference species="IKK"/>
        </listOfProducts>
        <listOfModifiers>
          <modifierSpeciesReference species="DUSP"/>
        </listOfModifiers>
        <kineticLaw>
          <math xmlns="http://www.w3.org/1998/Math/MathML">
            <apply>
              <times/>
              <ci> k43r </ci>
              <ci> IKK_P </ci>
              <ci> DUSP </ci>
            </apply>
          </math>
        </kineticLaw>
      </reaction>
      <reaction id="R32f" reversible="false">
        <listOfReactants>
          <speciesReference species="DUSP"/>
          <speciesReference species="ROS"/>
        </listOfReactants>
        <listOfProducts>
          <speciesReference species="DUSP_ox"/>
          <speciesReference species="ROS"/>
        </listOfProducts>
        <kineticLaw>
          <math xmlns="http://www.w3.org/1998/Math/MathML">
            <apply>
              <times/>
              <ci> k32f </ci>
              <ci> DUSP </ci>
              <ci> ROS </ci>
            </apply>
          </math>
        </kineticLaw>
      </reaction>
      <reaction id="R32r" reversible="false">
        <listOfReactants>
          <speciesReference species="DUSP_ox"/>
          <speciesReference species="GSH"/>
        </listOfReactants>
        <listOfProducts>
          <speciesReference species="DUSP"/>
          <speciesReference species="GSH"/>
        </listOfProducts>
        <kineticLaw>
          <math xmlns="http://www.w3.org/1998/Math/MathML">
            <apply>
              <times/>
              <ci> k32r </ci>
              <ci> DUSP_ox </ci>
              <ci> GSH </ci>
            </apply>
          </math>
        </kineticLaw>
      </reaction>
      <reaction id="R100" name="Synthesis" reversible="false">
        <listOfReactants>
          <speciesReference species="null"/>
        </listOfReactants>
        <listOfProducts>
          <speciesReference species="cytoplasm_Foxo1_Pa0_Pd0_Pe0_pUb0"/>
        </listOfProducts>
        <listOfModifiers>
          <modifierSpeciesReference species="E2F1"/>
        </listOfModifiers>
        <kineticLaw>
          <math xmlns="http://www.w3.org/1998/Math/MathML">
            <apply>
              <times/>
              <ci> E2F1 </ci>
              <ci> ksynth </ci>
            </apply>
          </math>
          <listOfParameters>
            <parameter id="ksynth" value="0.0055"/>
          </listOfParameters>
        </kineticLaw>
      </reaction>
      <reaction id="R101" name="transport cytoplasm_Foxo1_Pa0_Pd0_Pe0_pUb0 to nucleus_Foxo1_Pa0_Pd0_Pe0_pUb0" reversible="false">
        <listOfReactants>
          <speciesReference species="cytoplasm_Foxo1_Pa0_Pd0_Pe0_pUb0"/>
        </listOfReactants>
        <listOfProducts>
          <speciesReference species="nucleus_Foxo1_Pa0_Pd0_Pe0_pUb0"/>
        </listOfProducts>
        <kineticLaw>
          <math xmlns="http://www.w3.org/1998/Math/MathML">
            <apply>
              <times/>
              <ci> cytoplasm_Foxo1_Pa0_Pd0_Pe0_pUb0 </ci>
              <ci> ktr </ci>
            </apply>
          </math>
          <listOfParameters>
            <parameter id="ktr" value="0.181818181818"/>
          </listOfParameters>
        </kineticLaw>
      </reaction>
      <reaction id="R102" name="transport nucleus_Foxo1_Pa0_Pd0_Pe0_pUb0 to cytoplasm_Foxo1_Pa0_Pd0_Pe0_pUb0" reversible="false">
        <listOfReactants>
          <speciesReference species="nucleus_Foxo1_Pa0_Pd0_Pe0_pUb0"/>
        </listOfReactants>
        <listOfProducts>
          <speciesReference species="cytoplasm_Foxo1_Pa0_Pd0_Pe0_pUb0"/>
        </listOfProducts>
        <kineticLaw>
          <math xmlns="http://www.w3.org/1998/Math/MathML">
            <apply>
              <times/>
              <ci> nucleus_Foxo1_Pa0_Pd0_Pe0_pUb0 </ci>
              <ci> ktr </ci>
            </apply>
          </math>
          <listOfParameters>
            <parameter id="ktr" value="0.055"/>
          </listOfParameters>
        </kineticLaw>
      </reaction>
      <reaction id="R103" name="transport nucleus_Foxo1_Pa0_Pd0_Pe0_pUb0 to dnabound_Foxo1_Pa0_Pd0_Pe0_pUb0" reversible="false">
        <listOfReactants>
          <speciesReference species="nucleus_Foxo1_Pa0_Pd0_Pe0_pUb0"/>
        </listOfReactants>
        <listOfProducts>
          <speciesReference species="dnabound_Foxo1_Pa0_Pd0_Pe0_pUb0"/>
        </listOfProducts>
        <kineticLaw>
          <math xmlns="http://www.w3.org/1998/Math/MathML">
            <apply>
              <times/>
              <ci> nucleus_Foxo1_Pa0_Pd0_Pe0_pUb0 </ci>
              <ci> ktr </ci>
            </apply>
          </math>
          <listOfParameters>
            <parameter id="ktr" value="0.25"/>
          </listOfParameters>
        </kineticLaw>
      </reaction>
      <reaction id="R104" name="transport dnabound_Foxo1_Pa0_Pd0_Pe0_pUb0 to nucleus_Foxo1_Pa0_Pd0_Pe0_pUb0" reversible="false">
        <listOfReactants>
          <speciesReference species="dnabound_Foxo1_Pa0_Pd0_Pe0_pUb0"/>
        </listOfReactants>
        <listOfProducts>
          <speciesReference species="nucleus_Foxo1_Pa0_Pd0_Pe0_pUb0"/>
        </listOfProducts>
        <kineticLaw>
          <math xmlns="http://www.w3.org/1998/Math/MathML">
            <apply>
              <times/>
              <ci> dnabound_Foxo1_Pa0_Pd0_Pe0_pUb0 </ci>
              <ci> ktr </ci>
            </apply>
          </math>
          <listOfParameters>
            <parameter id="ktr" value="0.125"/>
          </listOfParameters>
        </kineticLaw>
      </reaction>
      <reaction id="R105" name="transport cytoplasm_Foxo1_Pa0_Pd0_Pe0_pUb1 to nucleus_Foxo1_Pa0_Pd0_Pe0_pUb1" reversible="false">
        <listOfReactants>
          <speciesReference species="cytoplasm_Foxo1_Pa0_Pd0_Pe0_pUb1"/>
        </listOfReactants>
        <listOfProducts>
          <speciesReference species="nucleus_Foxo1_Pa0_Pd0_Pe0_pUb1"/>
        </listOfProducts>
        <kineticLaw>
          <math xmlns="http://www.w3.org/1998/Math/MathML">
            <apply>
              <times/>
              <ci> cytoplasm_Foxo1_Pa0_Pd0_Pe0_pUb1 </ci>
              <ci> ktr </ci>
            </apply>
          </math>
          <listOfParameters>
            <parameter id="ktr" value="0.181818181818"/>
          </listOfParameters>
        </kineticLaw>
      </reaction>
      <reaction id="R106" name="transport nucleus_Foxo1_Pa0_Pd0_Pe0_pUb1 to cytoplasm_Foxo1_Pa0_Pd0_Pe0_pUb1" reversible="false">
        <listOfReactants>
          <speciesReference species="nucleus_Foxo1_Pa0_Pd0_Pe0_pUb1"/>
        </listOfReactants>
        <listOfProducts>
          <speciesReference species="cytoplasm_Foxo1_Pa0_Pd0_Pe0_pUb1"/>
        </listOfProducts>
        <kineticLaw>
          <math xmlns="http://www.w3.org/1998/Math/MathML">
            <apply>
              <times/>
              <ci> nucleus_Foxo1_Pa0_Pd0_Pe0_pUb1 </ci>
              <ci> ktr </ci>
            </apply>
          </math>
          <listOfParameters>
            <parameter id="ktr" value="0.055"/>
          </listOfParameters>
        </kineticLaw>
      </reaction>
      <reaction id="R107" name="transport nucleus_Foxo1_Pa0_Pd0_Pe0_pUb1 to dnabound_Foxo1_Pa0_Pd0_Pe0_pUb1" reversible="false">
        <listOfReactants>
          <speciesReference species="nucleus_Foxo1_Pa0_Pd0_Pe0_pUb1"/>
        </listOfReactants>
        <listOfProducts>
          <speciesReference species="dnabound_Foxo1_Pa0_Pd0_Pe0_pUb1"/>
        </listOfProducts>
        <kineticLaw>
          <math xmlns="http://www.w3.org/1998/Math/MathML">
            <apply>
              <times/>
              <ci> nucleus_Foxo1_Pa0_Pd0_Pe0_pUb1 </ci>
              <ci> ktr </ci>
            </apply>
          </math>
          <listOfParameters>
            <parameter id="ktr" value="0.25"/>
          </listOfParameters>
        </kineticLaw>
      </reaction>
      <reaction id="R108" name="transport dnabound_Foxo1_Pa0_Pd0_Pe0_pUb1 to nucleus_Foxo1_Pa0_Pd0_Pe0_pUb1" reversible="false">
        <listOfReactants>
          <speciesReference species="dnabound_Foxo1_Pa0_Pd0_Pe0_pUb1"/>
        </listOfReactants>
        <listOfProducts>
          <speciesReference species="nucleus_Foxo1_Pa0_Pd0_Pe0_pUb1"/>
        </listOfProducts>
        <kineticLaw>
          <math xmlns="http://www.w3.org/1998/Math/MathML">
            <apply>
              <times/>
              <ci> dnabound_Foxo1_Pa0_Pd0_Pe0_pUb1 </ci>
              <ci> ktr </ci>
            </apply>
          </math>
          <listOfParameters>
            <parameter id="ktr" value="0.125"/>
          </listOfParameters>
        </kineticLaw>
      </reaction>
      <reaction id="R109" name="transport cytoplasm_Foxo1_Pa0_Pd0_Pe1_pUb0 to nucleus_Foxo1_Pa0_Pd0_Pe1_pUb0" reversible="false">
        <listOfReactants>
          <speciesReference species="cytoplasm_Foxo1_Pa0_Pd0_Pe1_pUb0"/>
        </listOfReactants>
        <listOfProducts>
          <speciesReference species="nucleus_Foxo1_Pa0_Pd0_Pe1_pUb0"/>
        </listOfProducts>
        <kineticLaw>
          <math xmlns="http://www.w3.org/1998/Math/MathML">
            <apply>
              <times/>
              <ci> cytoplasm_Foxo1_Pa0_Pd0_Pe1_pUb0 </ci>
              <ci> ktr </ci>
            </apply>
          </math>
          <listOfParameters>
            <parameter id="ktr" value="1.81818181818"/>
          </listOfParameters>
        </kineticLaw>
      </reaction>
      <reaction id="R110" name="transport nucleus_Foxo1_Pa0_Pd0_Pe1_pUb0 to cytoplasm_Foxo1_Pa0_Pd0_Pe1_pUb0" reversible="false">
        <listOfReactants>
          <speciesReference species="nucleus_Foxo1_Pa0_Pd0_Pe1_pUb0"/>
        </listOfReactants>
        <listOfProducts>
          <speciesReference species="cytoplasm_Foxo1_Pa0_Pd0_Pe1_pUb0"/>
        </listOfProducts>
        <kineticLaw>
          <math xmlns="http://www.w3.org/1998/Math/MathML">
            <apply>
              <times/>
              <ci> nucleus_Foxo1_Pa0_Pd0_Pe1_pUb0 </ci>
              <ci> ktr </ci>
            </apply>
          </math>
          <listOfParameters>
            <parameter id="ktr" value="0.0055"/>
          </listOfParameters>
        </kineticLaw>
      </reaction>
      <reaction id="R111" name="transport nucleus_Foxo1_Pa0_Pd0_Pe1_pUb0 to dnabound_Foxo1_Pa0_Pd0_Pe1_pUb0" reversible="false">
        <listOfReactants>
          <speciesReference species="nucleus_Foxo1_Pa0_Pd0_Pe1_pUb0"/>
        </listOfReactants>
        <listOfProducts>
          <speciesReference species="dnabound_Foxo1_Pa0_Pd0_Pe1_pUb0"/>
        </listOfProducts>
        <kineticLaw>
          <math xmlns="http://www.w3.org/1998/Math/MathML">
            <apply>
              <times/>
              <ci> nucleus_Foxo1_Pa0_Pd0_Pe1_pUb0 </ci>
              <ci> ktr </ci>
            </apply>
          </math>
          <listOfParameters>
            <parameter id="ktr" value="0.25"/>
          </listOfParameters>
        </kineticLaw>
      </reaction>
      <reaction id="R112" name="transport dnabound_Foxo1_Pa0_Pd0_Pe1_pUb0 to nucleus_Foxo1_Pa0_Pd0_Pe1_pUb0" reversible="false">
        <listOfReactants>
          <speciesReference species="dnabound_Foxo1_Pa0_Pd0_Pe1_pUb0"/>
        </listOfReactants>
        <listOfProducts>
          <speciesReference species="nucleus_Foxo1_Pa0_Pd0_Pe1_pUb0"/>
        </listOfProducts>
        <kineticLaw>
          <math xmlns="http://www.w3.org/1998/Math/MathML">
            <apply>
              <times/>
              <ci> dnabound_Foxo1_Pa0_Pd0_Pe1_pUb0 </ci>
              <ci> ktr </ci>
            </apply>
          </math>
          <listOfParameters>
            <parameter id="ktr" value="0.125"/>
          </listOfParameters>
        </kineticLaw>
      </reaction>
      <reaction id="R113" name="transport cytoplasm_Foxo1_Pa0_Pd0_Pe1_pUb1 to nucleus_Foxo1_Pa0_Pd0_Pe1_pUb1" reversible="false">
        <listOfReactants>
          <speciesReference species="cytoplasm_Foxo1_Pa0_Pd0_Pe1_pUb1"/>
        </listOfReactants>
        <listOfProducts>
          <speciesReference species="nucleus_Foxo1_Pa0_Pd0_Pe1_pUb1"/>
        </listOfProducts>
        <kineticLaw>
          <math xmlns="http://www.w3.org/1998/Math/MathML">
            <apply>
              <times/>
              <ci> cytoplasm_Foxo1_Pa0_Pd0_Pe1_pUb1 </ci>
              <ci> ktr </ci>
            </apply>
          </math>
          <listOfParameters>
            <parameter id="ktr" value="1.81818181818"/>
          </listOfParameters>
        </kineticLaw>
      </reaction>
      <reaction id="R114" name="transport nucleus_Foxo1_Pa0_Pd0_Pe1_pUb1 to cytoplasm_Foxo1_Pa0_Pd0_Pe1_pUb1" reversible="false">
        <listOfReactants>
          <speciesReference species="nucleus_Foxo1_Pa0_Pd0_Pe1_pUb1"/>
        </listOfReactants>
        <listOfProducts>
          <speciesReference species="cytoplasm_Foxo1_Pa0_Pd0_Pe1_pUb1"/>
        </listOfProducts>
        <kineticLaw>
          <math xmlns="http://www.w3.org/1998/Math/MathML">
            <apply>
              <times/>
              <ci> nucleus_Foxo1_Pa0_Pd0_Pe1_pUb1 </ci>
              <ci> ktr </ci>
            </apply>
          </math>
          <listOfParameters>
            <parameter id="ktr" value="0.0055"/>
          </listOfParameters>
        </kineticLaw>
      </reaction>
      <reaction id="R115" name="transport nucleus_Foxo1_Pa0_Pd0_Pe1_pUb1 to dnabound_Foxo1_Pa0_Pd0_Pe1_pUb1" reversible="false">
        <listOfReactants>
          <speciesReference species="nucleus_Foxo1_Pa0_Pd0_Pe1_pUb1"/>
        </listOfReactants>
        <listOfProducts>
          <speciesReference species="dnabound_Foxo1_Pa0_Pd0_Pe1_pUb1"/>
        </listOfProducts>
        <kineticLaw>
          <math xmlns="http://www.w3.org/1998/Math/MathML">
            <apply>
              <times/>
              <ci> nucleus_Foxo1_Pa0_Pd0_Pe1_pUb1 </ci>
              <ci> ktr </ci>
            </apply>
          </math>
          <listOfParameters>
            <parameter id="ktr" value="0.25"/>
          </listOfParameters>
        </kineticLaw>
      </reaction>
      <reaction id="R116" name="transport dnabound_Foxo1_Pa0_Pd0_Pe1_pUb1 to nucleus_Foxo1_Pa0_Pd0_Pe1_pUb1" reversible="false">
        <listOfReactants>
          <speciesReference species="dnabound_Foxo1_Pa0_Pd0_Pe1_pUb1"/>
        </listOfReactants>
        <listOfProducts>
          <speciesReference species="nucleus_Foxo1_Pa0_Pd0_Pe1_pUb1"/>
        </listOfProducts>
        <kineticLaw>
          <math xmlns="http://www.w3.org/1998/Math/MathML">
            <apply>
              <times/>
              <ci> dnabound_Foxo1_Pa0_Pd0_Pe1_pUb1 </ci>
              <ci> ktr </ci>
            </apply>
          </math>
          <listOfParameters>
            <parameter id="ktr" value="0.125"/>
          </listOfParameters>
        </kineticLaw>
      </reaction>
      <reaction id="R117" name="transport cytoplasm_Foxo1_Pa0_Pd1_Pe0_pUb0 to nucleus_Foxo1_Pa0_Pd1_Pe0_pUb0" reversible="false">
        <listOfReactants>
          <speciesReference species="cytoplasm_Foxo1_Pa0_Pd1_Pe0_pUb0"/>
        </listOfReactants>
        <listOfProducts>
          <speciesReference species="nucleus_Foxo1_Pa0_Pd1_Pe0_pUb0"/>
        </listOfProducts>
        <kineticLaw>
          <math xmlns="http://www.w3.org/1998/Math/MathML">
            <apply>
              <times/>
              <ci> cytoplasm_Foxo1_Pa0_Pd1_Pe0_pUb0 </ci>
              <ci> ktr </ci>
            </apply>
          </math>
          <listOfParameters>
            <parameter id="ktr" value="0.0909090909091"/>
          </listOfParameters>
        </kineticLaw>
      </reaction>
      <reaction id="R118" name="transport nucleus_Foxo1_Pa0_Pd1_Pe0_pUb0 to cytoplasm_Foxo1_Pa0_Pd1_Pe0_pUb0" reversible="false">
        <listOfReactants>
          <speciesReference species="nucleus_Foxo1_Pa0_Pd1_Pe0_pUb0"/>
        </listOfReactants>
        <listOfProducts>
          <speciesReference species="cytoplasm_Foxo1_Pa0_Pd1_Pe0_pUb0"/>
        </listOfProducts>
        <kineticLaw>
          <math xmlns="http://www.w3.org/1998/Math/MathML">
            <apply>
              <times/>
              <ci> nucleus_Foxo1_Pa0_Pd1_Pe0_pUb0 </ci>
              <ci> ktr </ci>
            </apply>
          </math>
          <listOfParameters>
            <parameter id="ktr" value="0.55"/>
          </listOfParameters>
        </kineticLaw>
      </reaction>
      <reaction id="R119" name="transport nucleus_Foxo1_Pa0_Pd1_Pe0_pUb0 to dnabound_Foxo1_Pa0_Pd1_Pe0_pUb0" reversible="false">
        <listOfReactants>
          <speciesReference species="nucleus_Foxo1_Pa0_Pd1_Pe0_pUb0"/>
        </listOfReactants>
        <listOfProducts>
          <speciesReference species="dnabound_Foxo1_Pa0_Pd1_Pe0_pUb0"/>
        </listOfProducts>
        <kineticLaw>
          <math xmlns="http://www.w3.org/1998/Math/MathML">
            <apply>
              <times/>
              <ci> nucleus_Foxo1_Pa0_Pd1_Pe0_pUb0 </ci>
              <ci> ktr </ci>
            </apply>
          </math>
          <listOfParameters>
            <parameter id="ktr" value="0.25"/>
          </listOfParameters>
        </kineticLaw>
      </reaction>
      <reaction id="R120" name="transport dnabound_Foxo1_Pa0_Pd1_Pe0_pUb0 to nucleus_Foxo1_Pa0_Pd1_Pe0_pUb0" reversible="false">
        <listOfReactants>
          <speciesReference species="dnabound_Foxo1_Pa0_Pd1_Pe0_pUb0"/>
        </listOfReactants>
        <listOfProducts>
          <speciesReference species="nucleus_Foxo1_Pa0_Pd1_Pe0_pUb0"/>
        </listOfProducts>
        <kineticLaw>
          <math xmlns="http://www.w3.org/1998/Math/MathML">
            <apply>
              <times/>
              <ci> dnabound_Foxo1_Pa0_Pd1_Pe0_pUb0 </ci>
              <ci> ktr </ci>
            </apply>
          </math>
          <listOfParameters>
            <parameter id="ktr" value="0.125"/>
          </listOfParameters>
        </kineticLaw>
      </reaction>
      <reaction id="R121" name="transport cytoplasm_Foxo1_Pa0_Pd1_Pe0_pUb1 to nucleus_Foxo1_Pa0_Pd1_Pe0_pUb1" reversible="false">
        <listOfReactants>
          <speciesReference species="cytoplasm_Foxo1_Pa0_Pd1_Pe0_pUb1"/>
        </listOfReactants>
        <listOfProducts>
          <speciesReference species="nucleus_Foxo1_Pa0_Pd1_Pe0_pUb1"/>
        </listOfProducts>
        <kineticLaw>
          <math xmlns="http://www.w3.org/1998/Math/MathML">
            <apply>
              <times/>
              <ci> cytoplasm_Foxo1_Pa0_Pd1_Pe0_pUb1 </ci>
              <ci> ktr </ci>
            </apply>
          </math>
          <listOfParameters>
            <parameter id="ktr" value="0.0909090909091"/>
          </listOfParameters>
        </kineticLaw>
      </reaction>
      <reaction id="R122" name="transport nucleus_Foxo1_Pa0_Pd1_Pe0_pUb1 to cytoplasm_Foxo1_Pa0_Pd1_Pe0_pUb1" reversible="false">
        <listOfReactants>
          <speciesReference species="nucleus_Foxo1_Pa0_Pd1_Pe0_pUb1"/>
        </listOfReactants>
        <listOfProducts>
          <speciesReference species="cytoplasm_Foxo1_Pa0_Pd1_Pe0_pUb1"/>
        </listOfProducts>
        <kineticLaw>
          <math xmlns="http://www.w3.org/1998/Math/MathML">
            <apply>
              <times/>
              <ci> nucleus_Foxo1_Pa0_Pd1_Pe0_pUb1 </ci>
              <ci> ktr </ci>
            </apply>
          </math>
          <listOfParameters>
            <parameter id="ktr" value="0.55"/>
          </listOfParameters>
        </kineticLaw>
      </reaction>
      <reaction id="R123" name="transport nucleus_Foxo1_Pa0_Pd1_Pe0_pUb1 to dnabound_Foxo1_Pa0_Pd1_Pe0_pUb1" reversible="false">
        <listOfReactants>
          <speciesReference species="nucleus_Foxo1_Pa0_Pd1_Pe0_pUb1"/>
        </listOfReactants>
        <listOfProducts>
          <speciesReference species="dnabound_Foxo1_Pa0_Pd1_Pe0_pUb1"/>
        </listOfProducts>
        <kineticLaw>
          <math xmlns="http://www.w3.org/1998/Math/MathML">
            <apply>
              <times/>
              <ci> nucleus_Foxo1_Pa0_Pd1_Pe0_pUb1 </ci>
              <ci> ktr </ci>
            </apply>
          </math>
          <listOfParameters>
            <parameter id="ktr" value="0.25"/>
          </listOfParameters>
        </kineticLaw>
      </reaction>
      <reaction id="R124" name="transport dnabound_Foxo1_Pa0_Pd1_Pe0_pUb1 to nucleus_Foxo1_Pa0_Pd1_Pe0_pUb1" reversible="false">
        <listOfReactants>
          <speciesReference species="dnabound_Foxo1_Pa0_Pd1_Pe0_pUb1"/>
        </listOfReactants>
        <listOfProducts>
          <speciesReference species="nucleus_Foxo1_Pa0_Pd1_Pe0_pUb1"/>
        </listOfProducts>
        <kineticLaw>
          <math xmlns="http://www.w3.org/1998/Math/MathML">
            <apply>
              <times/>
              <ci> dnabound_Foxo1_Pa0_Pd1_Pe0_pUb1 </ci>
              <ci> ktr </ci>
            </apply>
          </math>
          <listOfParameters>
            <parameter id="ktr" value="0.125"/>
          </listOfParameters>
        </kineticLaw>
      </reaction>
      <reaction id="R125" name="transport cytoplasm_Foxo1_Pa0_Pd1_Pe1_pUb0 to nucleus_Foxo1_Pa0_Pd1_Pe1_pUb0" reversible="false">
        <listOfReactants>
          <speciesReference species="cytoplasm_Foxo1_Pa0_Pd1_Pe1_pUb0"/>
        </listOfReactants>
        <listOfProducts>
          <speciesReference species="nucleus_Foxo1_Pa0_Pd1_Pe1_pUb0"/>
        </listOfProducts>
        <kineticLaw>
          <math xmlns="http://www.w3.org/1998/Math/MathML">
            <apply>
              <times/>
              <ci> cytoplasm_Foxo1_Pa0_Pd1_Pe1_pUb0 </ci>
              <ci> ktr </ci>
            </apply>
          </math>
          <listOfParameters>
            <parameter id="ktr" value="0.909090909091"/>
          </listOfParameters>
        </kineticLaw>
      </reaction>
      <reaction id="R126" name="transport nucleus_Foxo1_Pa0_Pd1_Pe1_pUb0 to cytoplasm_Foxo1_Pa0_Pd1_Pe1_pUb0" reversible="false">
        <listOfReactants>
          <speciesReference species="nucleus_Foxo1_Pa0_Pd1_Pe1_pUb0"/>
        </listOfReactants>
        <listOfProducts>
          <speciesReference species="cytoplasm_Foxo1_Pa0_Pd1_Pe1_pUb0"/>
        </listOfProducts>
        <kineticLaw>
          <math xmlns="http://www.w3.org/1998/Math/MathML">
            <apply>
              <times/>
              <ci> nucleus_Foxo1_Pa0_Pd1_Pe1_pUb0 </ci>
              <ci> ktr </ci>
            </apply>
          </math>
          <listOfParameters>
            <parameter id="ktr" value="0.055"/>
          </listOfParameters>
        </kineticLaw>
      </reaction>
      <reaction id="R127" name="transport nucleus_Foxo1_Pa0_Pd1_Pe1_pUb0 to dnabound_Foxo1_Pa0_Pd1_Pe1_pUb0" reversible="false">
        <listOfReactants>
          <speciesReference species="nucleus_Foxo1_Pa0_Pd1_Pe1_pUb0"/>
        </listOfReactants>
        <listOfProducts>
          <speciesReference species="dnabound_Foxo1_Pa0_Pd1_Pe1_pUb0"/>
        </listOfProducts>
        <kineticLaw>
          <math xmlns="http://www.w3.org/1998/Math/MathML">
            <apply>
              <times/>
              <ci> nucleus_Foxo1_Pa0_Pd1_Pe1_pUb0 </ci>
              <ci> ktr </ci>
            </apply>
          </math>
          <listOfParameters>
            <parameter id="ktr" value="0.25"/>
          </listOfParameters>
        </kineticLaw>
      </reaction>
      <reaction id="R128" name="transport dnabound_Foxo1_Pa0_Pd1_Pe1_pUb0 to nucleus_Foxo1_Pa0_Pd1_Pe1_pUb0" reversible="false">
        <listOfReactants>
          <speciesReference species="dnabound_Foxo1_Pa0_Pd1_Pe1_pUb0"/>
        </listOfReactants>
        <listOfProducts>
          <speciesReference species="nucleus_Foxo1_Pa0_Pd1_Pe1_pUb0"/>
        </listOfProducts>
        <kineticLaw>
          <math xmlns="http://www.w3.org/1998/Math/MathML">
            <apply>
              <times/>
              <ci> dnabound_Foxo1_Pa0_Pd1_Pe1_pUb0 </ci>
              <ci> ktr </ci>
            </apply>
          </math>
          <listOfParameters>
            <parameter id="ktr" value="0.125"/>
          </listOfParameters>
        </kineticLaw>
      </reaction>
      <reaction id="R129" name="transport cytoplasm_Foxo1_Pa0_Pd1_Pe1_pUb1 to nucleus_Foxo1_Pa0_Pd1_Pe1_pUb1" reversible="false">
        <listOfReactants>
          <speciesReference species="cytoplasm_Foxo1_Pa0_Pd1_Pe1_pUb1"/>
        </listOfReactants>
        <listOfProducts>
          <speciesReference species="nucleus_Foxo1_Pa0_Pd1_Pe1_pUb1"/>
        </listOfProducts>
        <kineticLaw>
          <math xmlns="http://www.w3.org/1998/Math/MathML">
            <apply>
              <times/>
              <ci> cytoplasm_Foxo1_Pa0_Pd1_Pe1_pUb1 </ci>
              <ci> ktr </ci>
            </apply>
          </math>
          <listOfParameters>
            <parameter id="ktr" value="0.909090909091"/>
          </listOfParameters>
        </kineticLaw>
      </reaction>
      <reaction id="R130" name="transport nucleus_Foxo1_Pa0_Pd1_Pe1_pUb1 to cytoplasm_Foxo1_Pa0_Pd1_Pe1_pUb1" reversible="false">
        <listOfReactants>
          <speciesReference species="nucleus_Foxo1_Pa0_Pd1_Pe1_pUb1"/>
        </listOfReactants>
        <listOfProducts>
          <speciesReference species="cytoplasm_Foxo1_Pa0_Pd1_Pe1_pUb1"/>
        </listOfProducts>
        <kineticLaw>
          <math xmlns="http://www.w3.org/1998/Math/MathML">
            <apply>
              <times/>
              <ci> nucleus_Foxo1_Pa0_Pd1_Pe1_pUb1 </ci>
              <ci> ktr </ci>
            </apply>
          </math>
          <listOfParameters>
            <parameter id="ktr" value="0.055"/>
          </listOfParameters>
        </kineticLaw>
      </reaction>
      <reaction id="R131" name="transport nucleus_Foxo1_Pa0_Pd1_Pe1_pUb1 to dnabound_Foxo1_Pa0_Pd1_Pe1_pUb1" reversible="false">
        <listOfReactants>
          <speciesReference species="nucleus_Foxo1_Pa0_Pd1_Pe1_pUb1"/>
        </listOfReactants>
        <listOfProducts>
          <speciesReference species="dnabound_Foxo1_Pa0_Pd1_Pe1_pUb1"/>
        </listOfProducts>
        <kineticLaw>
          <math xmlns="http://www.w3.org/1998/Math/MathML">
            <apply>
              <times/>
              <ci> nucleus_Foxo1_Pa0_Pd1_Pe1_pUb1 </ci>
              <ci> ktr </ci>
            </apply>
          </math>
          <listOfParameters>
            <parameter id="ktr" value="0.25"/>
          </listOfParameters>
        </kineticLaw>
      </reaction>
      <reaction id="R132" name="transport dnabound_Foxo1_Pa0_Pd1_Pe1_pUb1 to nucleus_Foxo1_Pa0_Pd1_Pe1_pUb1" reversible="false">
        <listOfReactants>
          <speciesReference species="dnabound_Foxo1_Pa0_Pd1_Pe1_pUb1"/>
        </listOfReactants>
        <listOfProducts>
          <speciesReference species="nucleus_Foxo1_Pa0_Pd1_Pe1_pUb1"/>
        </listOfProducts>
        <kineticLaw>
          <math xmlns="http://www.w3.org/1998/Math/MathML">
            <apply>
              <times/>
              <ci> dnabound_Foxo1_Pa0_Pd1_Pe1_pUb1 </ci>
              <ci> ktr </ci>
            </apply>
          </math>
          <listOfParameters>
            <parameter id="ktr" value="0.125"/>
          </listOfParameters>
        </kineticLaw>
      </reaction>
      <reaction id="R133" name="transport cytoplasm_Foxo1_Pa1_Pd0_Pe0_pUb0 to nucleus_Foxo1_Pa1_Pd0_Pe0_pUb0" reversible="false">
        <listOfReactants>
          <speciesReference species="cytoplasm_Foxo1_Pa1_Pd0_Pe0_pUb0"/>
        </listOfReactants>
        <listOfProducts>
          <speciesReference species="nucleus_Foxo1_Pa1_Pd0_Pe0_pUb0"/>
        </listOfProducts>
        <kineticLaw>
          <math xmlns="http://www.w3.org/1998/Math/MathML">
            <apply>
              <times/>
              <ci> cytoplasm_Foxo1_Pa1_Pd0_Pe0_pUb0 </ci>
              <ci> ktr </ci>
            </apply>
          </math>
          <listOfParameters>
            <parameter id="ktr" value="0.0181818181818"/>
          </listOfParameters>
        </kineticLaw>
      </reaction>
      <reaction id="R134" name="transport nucleus_Foxo1_Pa1_Pd0_Pe0_pUb0 to cytoplasm_Foxo1_Pa1_Pd0_Pe0_pUb0" reversible="false">
        <listOfReactants>
          <speciesReference species="nucleus_Foxo1_Pa1_Pd0_Pe0_pUb0"/>
        </listOfReactants>
        <listOfProducts>
          <speciesReference species="cytoplasm_Foxo1_Pa1_Pd0_Pe0_pUb0"/>
        </listOfProducts>
        <kineticLaw>
          <math xmlns="http://www.w3.org/1998/Math/MathML">
            <apply>
              <times/>
              <ci> nucleus_Foxo1_Pa1_Pd0_Pe0_pUb0 </ci>
              <ci> ktr </ci>
            </apply>
          </math>
          <listOfParameters>
            <parameter id="ktr" value="0.55"/>
          </listOfParameters>
        </kineticLaw>
      </reaction>
      <reaction id="R135" name="transport nucleus_Foxo1_Pa1_Pd0_Pe0_pUb0 to dnabound_Foxo1_Pa1_Pd0_Pe0_pUb0" reversible="false">
        <listOfReactants>
          <speciesReference species="nucleus_Foxo1_Pa1_Pd0_Pe0_pUb0"/>
        </listOfReactants>
        <listOfProducts>
          <speciesReference species="dnabound_Foxo1_Pa1_Pd0_Pe0_pUb0"/>
        </listOfProducts>
        <kineticLaw>
          <math xmlns="http://www.w3.org/1998/Math/MathML">
            <apply>
              <times/>
              <ci> nucleus_Foxo1_Pa1_Pd0_Pe0_pUb0 </ci>
              <ci> ktr </ci>
            </apply>
          </math>
          <listOfParameters>
            <parameter id="ktr" value="0.125"/>
          </listOfParameters>
        </kineticLaw>
      </reaction>
      <reaction id="R136" name="transport dnabound_Foxo1_Pa1_Pd0_Pe0_pUb0 to nucleus_Foxo1_Pa1_Pd0_Pe0_pUb0" reversible="false">
        <listOfReactants>
          <speciesReference species="dnabound_Foxo1_Pa1_Pd0_Pe0_pUb0"/>
        </listOfReactants>
        <listOfProducts>
          <speciesReference species="nucleus_Foxo1_Pa1_Pd0_Pe0_pUb0"/>
        </listOfProducts>
        <kineticLaw>
          <math xmlns="http://www.w3.org/1998/Math/MathML">
            <apply>
              <times/>
              <ci> dnabound_Foxo1_Pa1_Pd0_Pe0_pUb0 </ci>
              <ci> ktr </ci>
            </apply>
          </math>
          <listOfParameters>
            <parameter id="ktr" value="0.125"/>
          </listOfParameters>
        </kineticLaw>
      </reaction>
      <reaction id="R137" name="transport cytoplasm_Foxo1_Pa1_Pd0_Pe0_pUb1 to nucleus_Foxo1_Pa1_Pd0_Pe0_pUb1" reversible="false">
        <listOfReactants>
          <speciesReference species="cytoplasm_Foxo1_Pa1_Pd0_Pe0_pUb1"/>
        </listOfReactants>
        <listOfProducts>
          <speciesReference species="nucleus_Foxo1_Pa1_Pd0_Pe0_pUb1"/>
        </listOfProducts>
        <kineticLaw>
          <math xmlns="http://www.w3.org/1998/Math/MathML">
            <apply>
              <times/>
              <ci> cytoplasm_Foxo1_Pa1_Pd0_Pe0_pUb1 </ci>
              <ci> ktr </ci>
            </apply>
          </math>
          <listOfParameters>
            <parameter id="ktr" value="0.0181818181818"/>
          </listOfParameters>
        </kineticLaw>
      </reaction>
      <reaction id="R138" name="transport nucleus_Foxo1_Pa1_Pd0_Pe0_pUb1 to cytoplasm_Foxo1_Pa1_Pd0_Pe0_pUb1" reversible="false">
        <listOfReactants>
          <speciesReference species="nucleus_Foxo1_Pa1_Pd0_Pe0_pUb1"/>
        </listOfReactants>
        <listOfProducts>
          <speciesReference species="cytoplasm_Foxo1_Pa1_Pd0_Pe0_pUb1"/>
        </listOfProducts>
        <kineticLaw>
          <math xmlns="http://www.w3.org/1998/Math/MathML">
            <apply>
              <times/>
              <ci> nucleus_Foxo1_Pa1_Pd0_Pe0_pUb1 </ci>
              <ci> ktr </ci>
            </apply>
          </math>
          <listOfParameters>
            <parameter id="ktr" value="0.55"/>
          </listOfParameters>
        </kineticLaw>
      </reaction>
      <reaction id="R139" name="transport nucleus_Foxo1_Pa1_Pd0_Pe0_pUb1 to dnabound_Foxo1_Pa1_Pd0_Pe0_pUb1" reversible="false">
        <listOfReactants>
          <speciesReference species="nucleus_Foxo1_Pa1_Pd0_Pe0_pUb1"/>
        </listOfReactants>
        <listOfProducts>
          <speciesReference species="dnabound_Foxo1_Pa1_Pd0_Pe0_pUb1"/>
        </listOfProducts>
        <kineticLaw>
          <math xmlns="http://www.w3.org/1998/Math/MathML">
            <apply>
              <times/>
              <ci> nucleus_Foxo1_Pa1_Pd0_Pe0_pUb1 </ci>
              <ci> ktr </ci>
            </apply>
          </math>
          <listOfParameters>
            <parameter id="ktr" value="0.125"/>
          </listOfParameters>
        </kineticLaw>
      </reaction>
      <reaction id="R140" name="transport dnabound_Foxo1_Pa1_Pd0_Pe0_pUb1 to nucleus_Foxo1_Pa1_Pd0_Pe0_pUb1" reversible="false">
        <listOfReactants>
          <speciesReference species="dnabound_Foxo1_Pa1_Pd0_Pe0_pUb1"/>
        </listOfReactants>
        <listOfProducts>
          <speciesReference species="nucleus_Foxo1_Pa1_Pd0_Pe0_pUb1"/>
        </listOfProducts>
        <kineticLaw>
          <math xmlns="http://www.w3.org/1998/Math/MathML">
            <apply>
              <times/>
              <ci> dnabound_Foxo1_Pa1_Pd0_Pe0_pUb1 </ci>
              <ci> ktr </ci>
            </apply>
          </math>
          <listOfParameters>
            <parameter id="ktr" value="0.125"/>
          </listOfParameters>
        </kineticLaw>
      </reaction>
      <reaction id="R141" name="transport cytoplasm_Foxo1_Pa1_Pd0_Pe1_pUb0 to nucleus_Foxo1_Pa1_Pd0_Pe1_pUb0" reversible="false">
        <listOfReactants>
          <speciesReference species="cytoplasm_Foxo1_Pa1_Pd0_Pe1_pUb0"/>
        </listOfReactants>
        <listOfProducts>
          <speciesReference species="nucleus_Foxo1_Pa1_Pd0_Pe1_pUb0"/>
        </listOfProducts>
        <kineticLaw>
          <math xmlns="http://www.w3.org/1998/Math/MathML">
            <apply>
              <times/>
              <ci> cytoplasm_Foxo1_Pa1_Pd0_Pe1_pUb0 </ci>
              <ci> ktr </ci>
            </apply>
          </math>
          <listOfParameters>
            <parameter id="ktr" value="0.181818181818"/>
          </listOfParameters>
        </kineticLaw>
      </reaction>
      <reaction id="R142" name="transport nucleus_Foxo1_Pa1_Pd0_Pe1_pUb0 to cytoplasm_Foxo1_Pa1_Pd0_Pe1_pUb0" reversible="false">
        <listOfReactants>
          <speciesReference species="nucleus_Foxo1_Pa1_Pd0_Pe1_pUb0"/>
        </listOfReactants>
        <listOfProducts>
          <speciesReference species="cytoplasm_Foxo1_Pa1_Pd0_Pe1_pUb0"/>
        </listOfProducts>
        <kineticLaw>
          <math xmlns="http://www.w3.org/1998/Math/MathML">
            <apply>
              <times/>
              <ci> nucleus_Foxo1_Pa1_Pd0_Pe1_pUb0 </ci>
              <ci> ktr </ci>
            </apply>
          </math>
          <listOfParameters>
            <parameter id="ktr" value="0.055"/>
          </listOfParameters>
        </kineticLaw>
      </reaction>
      <reaction id="R143" name="transport nucleus_Foxo1_Pa1_Pd0_Pe1_pUb0 to dnabound_Foxo1_Pa1_Pd0_Pe1_pUb0" reversible="false">
        <listOfReactants>
          <speciesReference species="nucleus_Foxo1_Pa1_Pd0_Pe1_pUb0"/>
        </listOfReactants>
        <listOfProducts>
          <speciesReference species="dnabound_Foxo1_Pa1_Pd0_Pe1_pUb0"/>
        </listOfProducts>
        <kineticLaw>
          <math xmlns="http://www.w3.org/1998/Math/MathML">
            <apply>
              <times/>
              <ci> nucleus_Foxo1_Pa1_Pd0_Pe1_pUb0 </ci>
              <ci> ktr </ci>
            </apply>
          </math>
          <listOfParameters>
            <parameter id="ktr" value="0.125"/>
          </listOfParameters>
        </kineticLaw>
      </reaction>
      <reaction id="R144" name="transport dnabound_Foxo1_Pa1_Pd0_Pe1_pUb0 to nucleus_Foxo1_Pa1_Pd0_Pe1_pUb0" reversible="false">
        <listOfReactants>
          <speciesReference species="dnabound_Foxo1_Pa1_Pd0_Pe1_pUb0"/>
        </listOfReactants>
        <listOfProducts>
          <speciesReference species="nucleus_Foxo1_Pa1_Pd0_Pe1_pUb0"/>
        </listOfProducts>
        <kineticLaw>
          <math xmlns="http://www.w3.org/1998/Math/MathML">
            <apply>
              <times/>
              <ci> dnabound_Foxo1_Pa1_Pd0_Pe1_pUb0 </ci>
              <ci> ktr </ci>
            </apply>
          </math>
          <listOfParameters>
            <parameter id="ktr" value="0.125"/>
          </listOfParameters>
        </kineticLaw>
      </reaction>
      <reaction id="R145" name="transport cytoplasm_Foxo1_Pa1_Pd0_Pe1_pUb1 to nucleus_Foxo1_Pa1_Pd0_Pe1_pUb1" reversible="false">
        <listOfReactants>
          <speciesReference species="cytoplasm_Foxo1_Pa1_Pd0_Pe1_pUb1"/>
        </listOfReactants>
        <listOfProducts>
          <speciesReference species="nucleus_Foxo1_Pa1_Pd0_Pe1_pUb1"/>
        </listOfProducts>
        <kineticLaw>
          <math xmlns="http://www.w3.org/1998/Math/MathML">
            <apply>
              <times/>
              <ci> cytoplasm_Foxo1_Pa1_Pd0_Pe1_pUb1 </ci>
              <ci> ktr </ci>
            </apply>
          </math>
          <listOfParameters>
            <parameter id="ktr" value="0.181818181818"/>
          </listOfParameters>
        </kineticLaw>
      </reaction>
      <reaction id="R146" name="transport nucleus_Foxo1_Pa1_Pd0_Pe1_pUb1 to cytoplasm_Foxo1_Pa1_Pd0_Pe1_pUb1" reversible="false">
        <listOfReactants>
          <speciesReference species="nucleus_Foxo1_Pa1_Pd0_Pe1_pUb1"/>
        </listOfReactants>
        <listOfProducts>
          <speciesReference species="cytoplasm_Foxo1_Pa1_Pd0_Pe1_pUb1"/>
        </listOfProducts>
        <kineticLaw>
          <math xmlns="http://www.w3.org/1998/Math/MathML">
            <apply>
              <times/>
              <ci> nucleus_Foxo1_Pa1_Pd0_Pe1_pUb1 </ci>
              <ci> ktr </ci>
            </apply>
          </math>
          <listOfParameters>
            <parameter id="ktr" value="0.055"/>
          </listOfParameters>
        </kineticLaw>
      </reaction>
      <reaction id="R147" name="transport nucleus_Foxo1_Pa1_Pd0_Pe1_pUb1 to dnabound_Foxo1_Pa1_Pd0_Pe1_pUb1" reversible="false">
        <listOfReactants>
          <speciesReference species="nucleus_Foxo1_Pa1_Pd0_Pe1_pUb1"/>
        </listOfReactants>
        <listOfProducts>
          <speciesReference species="dnabound_Foxo1_Pa1_Pd0_Pe1_pUb1"/>
        </listOfProducts>
        <kineticLaw>
          <math xmlns="http://www.w3.org/1998/Math/MathML">
            <apply>
              <times/>
              <ci> nucleus_Foxo1_Pa1_Pd0_Pe1_pUb1 </ci>
              <ci> ktr </ci>
            </apply>
          </math>
          <listOfParameters>
            <parameter id="ktr" value="0.125"/>
          </listOfParameters>
        </kineticLaw>
      </reaction>
      <reaction id="R148" name="transport dnabound_Foxo1_Pa1_Pd0_Pe1_pUb1 to nucleus_Foxo1_Pa1_Pd0_Pe1_pUb1" reversible="false">
        <listOfReactants>
          <speciesReference species="dnabound_Foxo1_Pa1_Pd0_Pe1_pUb1"/>
        </listOfReactants>
        <listOfProducts>
          <speciesReference species="nucleus_Foxo1_Pa1_Pd0_Pe1_pUb1"/>
        </listOfProducts>
        <kineticLaw>
          <math xmlns="http://www.w3.org/1998/Math/MathML">
            <apply>
              <times/>
              <ci> dnabound_Foxo1_Pa1_Pd0_Pe1_pUb1 </ci>
              <ci> ktr </ci>
            </apply>
          </math>
          <listOfParameters>
            <parameter id="ktr" value="0.125"/>
          </listOfParameters>
        </kineticLaw>
      </reaction>
      <reaction id="R149" name="transport cytoplasm_Foxo1_Pa1_Pd1_Pe0_pUb0 to nucleus_Foxo1_Pa1_Pd1_Pe0_pUb0" reversible="false">
        <listOfReactants>
          <speciesReference species="cytoplasm_Foxo1_Pa1_Pd1_Pe0_pUb0"/>
        </listOfReactants>
        <listOfProducts>
          <speciesReference species="nucleus_Foxo1_Pa1_Pd1_Pe0_pUb0"/>
        </listOfProducts>
        <kineticLaw>
          <math xmlns="http://www.w3.org/1998/Math/MathML">
            <apply>
              <times/>
              <ci> cytoplasm_Foxo1_Pa1_Pd1_Pe0_pUb0 </ci>
              <ci> ktr </ci>
            </apply>
          </math>
          <listOfParameters>
            <parameter id="ktr" value="0.00909090909091"/>
          </listOfParameters>
        </kineticLaw>
      </reaction>
      <reaction id="R150" name="transport nucleus_Foxo1_Pa1_Pd1_Pe0_pUb0 to cytoplasm_Foxo1_Pa1_Pd1_Pe0_pUb0" reversible="false">
        <listOfReactants>
          <speciesReference species="nucleus_Foxo1_Pa1_Pd1_Pe0_pUb0"/>
        </listOfReactants>
        <listOfProducts>
          <speciesReference species="cytoplasm_Foxo1_Pa1_Pd1_Pe0_pUb0"/>
        </listOfProducts>
        <kineticLaw>
          <math xmlns="http://www.w3.org/1998/Math/MathML">
            <apply>
              <times/>
              <ci> nucleus_Foxo1_Pa1_Pd1_Pe0_pUb0 </ci>
              <ci> ktr </ci>
            </apply>
          </math>
          <listOfParameters>
            <parameter id="ktr" value="5.5"/>
          </listOfParameters>
        </kineticLaw>
      </reaction>
      <reaction id="R151" name="transport nucleus_Foxo1_Pa1_Pd1_Pe0_pUb0 to dnabound_Foxo1_Pa1_Pd1_Pe0_pUb0" reversible="false">
        <listOfReactants>
          <speciesReference species="nucleus_Foxo1_Pa1_Pd1_Pe0_pUb0"/>
        </listOfReactants>
        <listOfProducts>
          <speciesReference species="dnabound_Foxo1_Pa1_Pd1_Pe0_pUb0"/>
        </listOfProducts>
        <kineticLaw>
          <math xmlns="http://www.w3.org/1998/Math/MathML">
            <apply>
              <times/>
              <ci> nucleus_Foxo1_Pa1_Pd1_Pe0_pUb0 </ci>
              <ci> ktr </ci>
            </apply>
          </math>
          <listOfParameters>
            <parameter id="ktr" value="0.125"/>
          </listOfParameters>
        </kineticLaw>
      </reaction>
      <reaction id="R152" name="transport dnabound_Foxo1_Pa1_Pd1_Pe0_pUb0 to nucleus_Foxo1_Pa1_Pd1_Pe0_pUb0" reversible="false">
        <listOfReactants>
          <speciesReference species="dnabound_Foxo1_Pa1_Pd1_Pe0_pUb0"/>
        </listOfReactants>
        <listOfProducts>
          <speciesReference species="nucleus_Foxo1_Pa1_Pd1_Pe0_pUb0"/>
        </listOfProducts>
        <kineticLaw>
          <math xmlns="http://www.w3.org/1998/Math/MathML">
            <apply>
              <times/>
              <ci> dnabound_Foxo1_Pa1_Pd1_Pe0_pUb0 </ci>
              <ci> ktr </ci>
            </apply>
          </math>
          <listOfParameters>
            <parameter id="ktr" value="0.125"/>
          </listOfParameters>
        </kineticLaw>
      </reaction>
      <reaction id="R153" name="transport cytoplasm_Foxo1_Pa1_Pd1_Pe0_pUb1 to nucleus_Foxo1_Pa1_Pd1_Pe0_pUb1" reversible="false">
        <listOfReactants>
          <speciesReference species="cytoplasm_Foxo1_Pa1_Pd1_Pe0_pUb1"/>
        </listOfReactants>
        <listOfProducts>
          <speciesReference species="nucleus_Foxo1_Pa1_Pd1_Pe0_pUb1"/>
        </listOfProducts>
        <kineticLaw>
          <math xmlns="http://www.w3.org/1998/Math/MathML">
            <apply>
              <times/>
              <ci> cytoplasm_Foxo1_Pa1_Pd1_Pe0_pUb1 </ci>
              <ci> ktr </ci>
            </apply>
          </math>
          <listOfParameters>
            <parameter id="ktr" value="0.00909090909091"/>
          </listOfParameters>
        </kineticLaw>
      </reaction>
      <reaction id="R154" name="transport nucleus_Foxo1_Pa1_Pd1_Pe0_pUb1 to cytoplasm_Foxo1_Pa1_Pd1_Pe0_pUb1" reversible="false">
        <listOfReactants>
          <speciesReference species="nucleus_Foxo1_Pa1_Pd1_Pe0_pUb1"/>
        </listOfReactants>
        <listOfProducts>
          <speciesReference species="cytoplasm_Foxo1_Pa1_Pd1_Pe0_pUb1"/>
        </listOfProducts>
        <kineticLaw>
          <math xmlns="http://www.w3.org/1998/Math/MathML">
            <apply>
              <times/>
              <ci> nucleus_Foxo1_Pa1_Pd1_Pe0_pUb1 </ci>
              <ci> ktr </ci>
            </apply>
          </math>
          <listOfParameters>
            <parameter id="ktr" value="5.5"/>
          </listOfParameters>
        </kineticLaw>
      </reaction>
      <reaction id="R155" name="transport nucleus_Foxo1_Pa1_Pd1_Pe0_pUb1 to dnabound_Foxo1_Pa1_Pd1_Pe0_pUb1" reversible="false">
        <listOfReactants>
          <speciesReference species="nucleus_Foxo1_Pa1_Pd1_Pe0_pUb1"/>
        </listOfReactants>
        <listOfProducts>
          <speciesReference species="dnabound_Foxo1_Pa1_Pd1_Pe0_pUb1"/>
        </listOfProducts>
        <kineticLaw>
          <math xmlns="http://www.w3.org/1998/Math/MathML">
            <apply>
              <times/>
              <ci> nucleus_Foxo1_Pa1_Pd1_Pe0_pUb1 </ci>
              <ci> ktr </ci>
            </apply>
          </math>
          <listOfParameters>
            <parameter id="ktr" value="0.125"/>
          </listOfParameters>
        </kineticLaw>
      </reaction>
      <reaction id="R156" name="transport dnabound_Foxo1_Pa1_Pd1_Pe0_pUb1 to nucleus_Foxo1_Pa1_Pd1_Pe0_pUb1" reversible="false">
        <listOfReactants>
          <speciesReference species="dnabound_Foxo1_Pa1_Pd1_Pe0_pUb1"/>
        </listOfReactants>
        <listOfProducts>
          <speciesReference species="nucleus_Foxo1_Pa1_Pd1_Pe0_pUb1"/>
        </listOfProducts>
        <kineticLaw>
          <math xmlns="http://www.w3.org/1998/Math/MathML">
            <apply>
              <times/>
              <ci> dnabound_Foxo1_Pa1_Pd1_Pe0_pUb1 </ci>
              <ci> ktr </ci>
            </apply>
          </math>
          <listOfParameters>
            <parameter id="ktr" value="0.125"/>
          </listOfParameters>
        </kineticLaw>
      </reaction>
      <reaction id="R157" name="transport cytoplasm_Foxo1_Pa1_Pd1_Pe1_pUb0 to nucleus_Foxo1_Pa1_Pd1_Pe1_pUb0" reversible="false">
        <listOfReactants>
          <speciesReference species="cytoplasm_Foxo1_Pa1_Pd1_Pe1_pUb0"/>
        </listOfReactants>
        <listOfProducts>
          <speciesReference species="nucleus_Foxo1_Pa1_Pd1_Pe1_pUb0"/>
        </listOfProducts>
        <kineticLaw>
          <math xmlns="http://www.w3.org/1998/Math/MathML">
            <apply>
              <times/>
              <ci> cytoplasm_Foxo1_Pa1_Pd1_Pe1_pUb0 </ci>
              <ci> ktr </ci>
            </apply>
          </math>
          <listOfParameters>
            <parameter id="ktr" value="0.0909090909091"/>
          </listOfParameters>
        </kineticLaw>
      </reaction>
      <reaction id="R158" name="transport nucleus_Foxo1_Pa1_Pd1_Pe1_pUb0 to cytoplasm_Foxo1_Pa1_Pd1_Pe1_pUb0" reversible="false">
        <listOfReactants>
          <speciesReference species="nucleus_Foxo1_Pa1_Pd1_Pe1_pUb0"/>
        </listOfReactants>
        <listOfProducts>
          <speciesReference species="cytoplasm_Foxo1_Pa1_Pd1_Pe1_pUb0"/>
        </listOfProducts>
        <kineticLaw>
          <math xmlns="http://www.w3.org/1998/Math/MathML">
            <apply>
              <times/>
              <ci> nucleus_Foxo1_Pa1_Pd1_Pe1_pUb0 </ci>
              <ci> ktr </ci>
            </apply>
          </math>
          <listOfParameters>
            <parameter id="ktr" value="0.55"/>
          </listOfParameters>
        </kineticLaw>
      </reaction>
      <reaction id="R159" name="transport nucleus_Foxo1_Pa1_Pd1_Pe1_pUb0 to dnabound_Foxo1_Pa1_Pd1_Pe1_pUb0" reversible="false">
        <listOfReactants>
          <speciesReference species="nucleus_Foxo1_Pa1_Pd1_Pe1_pUb0"/>
        </listOfReactants>
        <listOfProducts>
          <speciesReference species="dnabound_Foxo1_Pa1_Pd1_Pe1_pUb0"/>
        </listOfProducts>
        <kineticLaw>
          <math xmlns="http://www.w3.org/1998/Math/MathML">
            <apply>
              <times/>
              <ci> nucleus_Foxo1_Pa1_Pd1_Pe1_pUb0 </ci>
              <ci> ktr </ci>
            </apply>
          </math>
          <listOfParameters>
            <parameter id="ktr" value="0.125"/>
          </listOfParameters>
        </kineticLaw>
      </reaction>
      <reaction id="R160" name="transport dnabound_Foxo1_Pa1_Pd1_Pe1_pUb0 to nucleus_Foxo1_Pa1_Pd1_Pe1_pUb0" reversible="false">
        <listOfReactants>
          <speciesReference species="dnabound_Foxo1_Pa1_Pd1_Pe1_pUb0"/>
        </listOfReactants>
        <listOfProducts>
          <speciesReference species="nucleus_Foxo1_Pa1_Pd1_Pe1_pUb0"/>
        </listOfProducts>
        <kineticLaw>
          <math xmlns="http://www.w3.org/1998/Math/MathML">
            <apply>
              <times/>
              <ci> dnabound_Foxo1_Pa1_Pd1_Pe1_pUb0 </ci>
              <ci> ktr </ci>
            </apply>
          </math>
          <listOfParameters>
            <parameter id="ktr" value="0.125"/>
          </listOfParameters>
        </kineticLaw>
      </reaction>
      <reaction id="R161" name="transport cytoplasm_Foxo1_Pa1_Pd1_Pe1_pUb1 to nucleus_Foxo1_Pa1_Pd1_Pe1_pUb1" reversible="false">
        <listOfReactants>
          <speciesReference species="cytoplasm_Foxo1_Pa1_Pd1_Pe1_pUb1"/>
        </listOfReactants>
        <listOfProducts>
          <speciesReference species="nucleus_Foxo1_Pa1_Pd1_Pe1_pUb1"/>
        </listOfProducts>
        <kineticLaw>
          <math xmlns="http://www.w3.org/1998/Math/MathML">
            <apply>
              <times/>
              <ci> cytoplasm_Foxo1_Pa1_Pd1_Pe1_pUb1 </ci>
              <ci> ktr </ci>
            </apply>
          </math>
          <listOfParameters>
            <parameter id="ktr" value="0.0909090909091"/>
          </listOfParameters>
        </kineticLaw>
      </reaction>
      <reaction id="R162" name="transport nucleus_Foxo1_Pa1_Pd1_Pe1_pUb1 to cytoplasm_Foxo1_Pa1_Pd1_Pe1_pUb1" reversible="false">
        <listOfReactants>
          <speciesReference species="nucleus_Foxo1_Pa1_Pd1_Pe1_pUb1"/>
        </listOfReactants>
        <listOfProducts>
          <speciesReference species="cytoplasm_Foxo1_Pa1_Pd1_Pe1_pUb1"/>
        </listOfProducts>
        <kineticLaw>
          <math xmlns="http://www.w3.org/1998/Math/MathML">
            <apply>
              <times/>
              <ci> nucleus_Foxo1_Pa1_Pd1_Pe1_pUb1 </ci>
              <ci> ktr </ci>
            </apply>
          </math>
          <listOfParameters>
            <parameter id="ktr" value="0.55"/>
          </listOfParameters>
        </kineticLaw>
      </reaction>
      <reaction id="R163" name="transport nucleus_Foxo1_Pa1_Pd1_Pe1_pUb1 to dnabound_Foxo1_Pa1_Pd1_Pe1_pUb1" reversible="false">
        <listOfReactants>
          <speciesReference species="nucleus_Foxo1_Pa1_Pd1_Pe1_pUb1"/>
        </listOfReactants>
        <listOfProducts>
          <speciesReference species="dnabound_Foxo1_Pa1_Pd1_Pe1_pUb1"/>
        </listOfProducts>
        <kineticLaw>
          <math xmlns="http://www.w3.org/1998/Math/MathML">
            <apply>
              <times/>
              <ci> nucleus_Foxo1_Pa1_Pd1_Pe1_pUb1 </ci>
              <ci> ktr </ci>
            </apply>
          </math>
          <listOfParameters>
            <parameter id="ktr" value="0.125"/>
          </listOfParameters>
        </kineticLaw>
      </reaction>
      <reaction id="R164" name="transport dnabound_Foxo1_Pa1_Pd1_Pe1_pUb1 to nucleus_Foxo1_Pa1_Pd1_Pe1_pUb1" reversible="false">
        <listOfReactants>
          <speciesReference species="dnabound_Foxo1_Pa1_Pd1_Pe1_pUb1"/>
        </listOfReactants>
        <listOfProducts>
          <speciesReference species="nucleus_Foxo1_Pa1_Pd1_Pe1_pUb1"/>
        </listOfProducts>
        <kineticLaw>
          <math xmlns="http://www.w3.org/1998/Math/MathML">
            <apply>
              <times/>
              <ci> dnabound_Foxo1_Pa1_Pd1_Pe1_pUb1 </ci>
              <ci> ktr </ci>
            </apply>
          </math>
          <listOfParameters>
            <parameter id="ktr" value="0.125"/>
          </listOfParameters>
        </kineticLaw>
      </reaction>
      <reaction id="R165" name="conversion of cytoplasm_Foxo1_Pa0_Pd0_Pe0_pUb0 to cytoplasm_Foxo1_Pa1_Pd0_Pe0_pUb0 by Akt_P2" reversible="false">
        <listOfReactants>
          <speciesReference species="cytoplasm_Foxo1_Pa0_Pd0_Pe0_pUb0"/>
        </listOfReactants>
        <listOfProducts>
          <speciesReference species="cytoplasm_Foxo1_Pa1_Pd0_Pe0_pUb0"/>
        </listOfProducts>
        <listOfModifiers>
          <modifierSpeciesReference species="Akt_P2"/>
        </listOfModifiers>
        <kineticLaw>
          <math xmlns="http://www.w3.org/1998/Math/MathML">
            <apply>
              <times/>
              <ci> cytoplasm_Foxo1_Pa0_Pd0_Pe0_pUb0 </ci>
              <ci> Akt_P2 </ci>
              <ci> kkin </ci>
            </apply>
          </math>
          <listOfParameters>
            <parameter id="kkin" value="0.0003"/>
          </listOfParameters>
        </kineticLaw>
      </reaction>
      <reaction id="R166" name="conversion of nucleus_Foxo1_Pa0_Pd0_Pe0_pUb0 to nucleus_Foxo1_Pa1_Pd0_Pe0_pUb0 by Akt_P2" reversible="false">
        <listOfReactants>
          <speciesReference species="nucleus_Foxo1_Pa0_Pd0_Pe0_pUb0"/>
        </listOfReactants>
        <listOfProducts>
          <speciesReference species="nucleus_Foxo1_Pa1_Pd0_Pe0_pUb0"/>
        </listOfProducts>
        <listOfModifiers>
          <modifierSpeciesReference species="Akt_P2"/>
        </listOfModifiers>
        <kineticLaw>
          <math xmlns="http://www.w3.org/1998/Math/MathML">
            <apply>
              <times/>
              <ci> nucleus_Foxo1_Pa0_Pd0_Pe0_pUb0 </ci>
              <ci> Akt_P2 </ci>
              <ci> kkin </ci>
            </apply>
          </math>
          <listOfParameters>
            <parameter id="kkin" value="0.0003"/>
          </listOfParameters>
        </kineticLaw>
      </reaction>
      <reaction id="R167" name="conversion of dnabound_Foxo1_Pa0_Pd0_Pe0_pUb0 to dnabound_Foxo1_Pa1_Pd0_Pe0_pUb0 by Akt_P2" reversible="false">
        <listOfReactants>
          <speciesReference species="dnabound_Foxo1_Pa0_Pd0_Pe0_pUb0"/>
        </listOfReactants>
        <listOfProducts>
          <speciesReference species="dnabound_Foxo1_Pa1_Pd0_Pe0_pUb0"/>
        </listOfProducts>
        <listOfModifiers>
          <modifierSpeciesReference species="Akt_P2"/>
        </listOfModifiers>
        <kineticLaw>
          <math xmlns="http://www.w3.org/1998/Math/MathML">
            <apply>
              <times/>
              <ci> dnabound_Foxo1_Pa0_Pd0_Pe0_pUb0 </ci>
              <ci> Akt_P2 </ci>
              <ci> kkin </ci>
            </apply>
          </math>
          <listOfParameters>
            <parameter id="kkin" value="0.0003"/>
          </listOfParameters>
        </kineticLaw>
      </reaction>
      <reaction id="R168" name="conversion of cytoplasm_Foxo1_Pa0_Pd0_Pe0_pUb1 to cytoplasm_Foxo1_Pa1_Pd0_Pe0_pUb1 by Akt_P2" reversible="false">
        <listOfReactants>
          <speciesReference species="cytoplasm_Foxo1_Pa0_Pd0_Pe0_pUb1"/>
        </listOfReactants>
        <listOfProducts>
          <speciesReference species="cytoplasm_Foxo1_Pa1_Pd0_Pe0_pUb1"/>
        </listOfProducts>
        <listOfModifiers>
          <modifierSpeciesReference species="Akt_P2"/>
        </listOfModifiers>
        <kineticLaw>
          <math xmlns="http://www.w3.org/1998/Math/MathML">
            <apply>
              <times/>
              <ci> cytoplasm_Foxo1_Pa0_Pd0_Pe0_pUb1 </ci>
              <ci> Akt_P2 </ci>
              <ci> kkin </ci>
            </apply>
          </math>
          <listOfParameters>
            <parameter id="kkin" value="0.0003"/>
          </listOfParameters>
        </kineticLaw>
      </reaction>
      <reaction id="R169" name="conversion of nucleus_Foxo1_Pa0_Pd0_Pe0_pUb1 to nucleus_Foxo1_Pa1_Pd0_Pe0_pUb1 by Akt_P2" reversible="false">
        <listOfReactants>
          <speciesReference species="nucleus_Foxo1_Pa0_Pd0_Pe0_pUb1"/>
        </listOfReactants>
        <listOfProducts>
          <speciesReference species="nucleus_Foxo1_Pa1_Pd0_Pe0_pUb1"/>
        </listOfProducts>
        <listOfModifiers>
          <modifierSpeciesReference species="Akt_P2"/>
        </listOfModifiers>
        <kineticLaw>
          <math xmlns="http://www.w3.org/1998/Math/MathML">
            <apply>
              <times/>
              <ci> nucleus_Foxo1_Pa0_Pd0_Pe0_pUb1 </ci>
              <ci> Akt_P2 </ci>
              <ci> kkin </ci>
            </apply>
          </math>
          <listOfParameters>
            <parameter id="kkin" value="0.0003"/>
          </listOfParameters>
        </kineticLaw>
      </reaction>
      <reaction id="R170" name="conversion of dnabound_Foxo1_Pa0_Pd0_Pe0_pUb1 to dnabound_Foxo1_Pa1_Pd0_Pe0_pUb1 by Akt_P2" reversible="false">
        <listOfReactants>
          <speciesReference species="dnabound_Foxo1_Pa0_Pd0_Pe0_pUb1"/>
        </listOfReactants>
        <listOfProducts>
          <speciesReference species="dnabound_Foxo1_Pa1_Pd0_Pe0_pUb1"/>
        </listOfProducts>
        <listOfModifiers>
          <modifierSpeciesReference species="Akt_P2"/>
        </listOfModifiers>
        <kineticLaw>
          <math xmlns="http://www.w3.org/1998/Math/MathML">
            <apply>
              <times/>
              <ci> dnabound_Foxo1_Pa0_Pd0_Pe0_pUb1 </ci>
              <ci> Akt_P2 </ci>
              <ci> kkin </ci>
            </apply>
          </math>
          <listOfParameters>
            <parameter id="kkin" value="0.0003"/>
          </listOfParameters>
        </kineticLaw>
      </reaction>
      <reaction id="R171" name="conversion of cytoplasm_Foxo1_Pa0_Pd0_Pe1_pUb0 to cytoplasm_Foxo1_Pa1_Pd0_Pe1_pUb0 by Akt_P2" reversible="false">
        <listOfReactants>
          <speciesReference species="cytoplasm_Foxo1_Pa0_Pd0_Pe1_pUb0"/>
        </listOfReactants>
        <listOfProducts>
          <speciesReference species="cytoplasm_Foxo1_Pa1_Pd0_Pe1_pUb0"/>
        </listOfProducts>
        <listOfModifiers>
          <modifierSpeciesReference species="Akt_P2"/>
        </listOfModifiers>
        <kineticLaw>
          <math xmlns="http://www.w3.org/1998/Math/MathML">
            <apply>
              <times/>
              <ci> cytoplasm_Foxo1_Pa0_Pd0_Pe1_pUb0 </ci>
              <ci> Akt_P2 </ci>
              <ci> kkin </ci>
            </apply>
          </math>
          <listOfParameters>
            <parameter id="kkin" value="0.0003"/>
          </listOfParameters>
        </kineticLaw>
      </reaction>
      <reaction id="R172" name="conversion of nucleus_Foxo1_Pa0_Pd0_Pe1_pUb0 to nucleus_Foxo1_Pa1_Pd0_Pe1_pUb0 by Akt_P2" reversible="false">
        <listOfReactants>
          <speciesReference species="nucleus_Foxo1_Pa0_Pd0_Pe1_pUb0"/>
        </listOfReactants>
        <listOfProducts>
          <speciesReference species="nucleus_Foxo1_Pa1_Pd0_Pe1_pUb0"/>
        </listOfProducts>
        <listOfModifiers>
          <modifierSpeciesReference species="Akt_P2"/>
        </listOfModifiers>
        <kineticLaw>
          <math xmlns="http://www.w3.org/1998/Math/MathML">
            <apply>
              <times/>
              <ci> nucleus_Foxo1_Pa0_Pd0_Pe1_pUb0 </ci>
              <ci> Akt_P2 </ci>
              <ci> kkin </ci>
            </apply>
          </math>
          <listOfParameters>
            <parameter id="kkin" value="0.0003"/>
          </listOfParameters>
        </kineticLaw>
      </reaction>
      <reaction id="R173" name="conversion of dnabound_Foxo1_Pa0_Pd0_Pe1_pUb0 to dnabound_Foxo1_Pa1_Pd0_Pe1_pUb0 by Akt_P2" reversible="false">
        <listOfReactants>
          <speciesReference species="dnabound_Foxo1_Pa0_Pd0_Pe1_pUb0"/>
        </listOfReactants>
        <listOfProducts>
          <speciesReference species="dnabound_Foxo1_Pa1_Pd0_Pe1_pUb0"/>
        </listOfProducts>
        <listOfModifiers>
          <modifierSpeciesReference species="Akt_P2"/>
        </listOfModifiers>
        <kineticLaw>
          <math xmlns="http://www.w3.org/1998/Math/MathML">
            <apply>
              <times/>
              <ci> dnabound_Foxo1_Pa0_Pd0_Pe1_pUb0 </ci>
              <ci> Akt_P2 </ci>
              <ci> kkin </ci>
            </apply>
          </math>
          <listOfParameters>
            <parameter id="kkin" value="0.0003"/>
          </listOfParameters>
        </kineticLaw>
      </reaction>
      <reaction id="R174" name="conversion of cytoplasm_Foxo1_Pa0_Pd0_Pe1_pUb1 to cytoplasm_Foxo1_Pa1_Pd0_Pe1_pUb1 by Akt_P2" reversible="false">
        <listOfReactants>
          <speciesReference species="cytoplasm_Foxo1_Pa0_Pd0_Pe1_pUb1"/>
        </listOfReactants>
        <listOfProducts>
          <speciesReference species="cytoplasm_Foxo1_Pa1_Pd0_Pe1_pUb1"/>
        </listOfProducts>
        <listOfModifiers>
          <modifierSpeciesReference species="Akt_P2"/>
        </listOfModifiers>
        <kineticLaw>
          <math xmlns="http://www.w3.org/1998/Math/MathML">
            <apply>
              <times/>
              <ci> cytoplasm_Foxo1_Pa0_Pd0_Pe1_pUb1 </ci>
              <ci> Akt_P2 </ci>
              <ci> kkin </ci>
            </apply>
          </math>
          <listOfParameters>
            <parameter id="kkin" value="0.0003"/>
          </listOfParameters>
        </kineticLaw>
      </reaction>
      <reaction id="R175" name="conversion of nucleus_Foxo1_Pa0_Pd0_Pe1_pUb1 to nucleus_Foxo1_Pa1_Pd0_Pe1_pUb1 by Akt_P2" reversible="false">
        <listOfReactants>
          <speciesReference species="nucleus_Foxo1_Pa0_Pd0_Pe1_pUb1"/>
        </listOfReactants>
        <listOfProducts>
          <speciesReference species="nucleus_Foxo1_Pa1_Pd0_Pe1_pUb1"/>
        </listOfProducts>
        <listOfModifiers>
          <modifierSpeciesReference species="Akt_P2"/>
        </listOfModifiers>
        <kineticLaw>
          <math xmlns="http://www.w3.org/1998/Math/MathML">
            <apply>
              <times/>
              <ci> nucleus_Foxo1_Pa0_Pd0_Pe1_pUb1 </ci>
              <ci> Akt_P2 </ci>
              <ci> kkin </ci>
            </apply>
          </math>
          <listOfParameters>
            <parameter id="kkin" value="0.0003"/>
          </listOfParameters>
        </kineticLaw>
      </reaction>
      <reaction id="R176" name="conversion of dnabound_Foxo1_Pa0_Pd0_Pe1_pUb1 to dnabound_Foxo1_Pa1_Pd0_Pe1_pUb1 by Akt_P2" reversible="false">
        <listOfReactants>
          <speciesReference species="dnabound_Foxo1_Pa0_Pd0_Pe1_pUb1"/>
        </listOfReactants>
        <listOfProducts>
          <speciesReference species="dnabound_Foxo1_Pa1_Pd0_Pe1_pUb1"/>
        </listOfProducts>
        <listOfModifiers>
          <modifierSpeciesReference species="Akt_P2"/>
        </listOfModifiers>
        <kineticLaw>
          <math xmlns="http://www.w3.org/1998/Math/MathML">
            <apply>
              <times/>
              <ci> dnabound_Foxo1_Pa0_Pd0_Pe1_pUb1 </ci>
              <ci> Akt_P2 </ci>
              <ci> kkin </ci>
            </apply>
          </math>
          <listOfParameters>
            <parameter id="kkin" value="0.0003"/>
          </listOfParameters>
        </kineticLaw>
      </reaction>
      <reaction id="R177" name="conversion of cytoplasm_Foxo1_Pa0_Pd1_Pe0_pUb0 to cytoplasm_Foxo1_Pa1_Pd1_Pe0_pUb0 by Akt_P2" reversible="false">
        <listOfReactants>
          <speciesReference species="cytoplasm_Foxo1_Pa0_Pd1_Pe0_pUb0"/>
        </listOfReactants>
        <listOfProducts>
          <speciesReference species="cytoplasm_Foxo1_Pa1_Pd1_Pe0_pUb0"/>
        </listOfProducts>
        <listOfModifiers>
          <modifierSpeciesReference species="Akt_P2"/>
        </listOfModifiers>
        <kineticLaw>
          <math xmlns="http://www.w3.org/1998/Math/MathML">
            <apply>
              <times/>
              <ci> cytoplasm_Foxo1_Pa0_Pd1_Pe0_pUb0 </ci>
              <ci> Akt_P2 </ci>
              <ci> kkin </ci>
            </apply>
          </math>
          <listOfParameters>
            <parameter id="kkin" value="0.0003"/>
          </listOfParameters>
        </kineticLaw>
      </reaction>
      <reaction id="R178" name="conversion of nucleus_Foxo1_Pa0_Pd1_Pe0_pUb0 to nucleus_Foxo1_Pa1_Pd1_Pe0_pUb0 by Akt_P2" reversible="false">
        <listOfReactants>
          <speciesReference species="nucleus_Foxo1_Pa0_Pd1_Pe0_pUb0"/>
        </listOfReactants>
        <listOfProducts>
          <speciesReference species="nucleus_Foxo1_Pa1_Pd1_Pe0_pUb0"/>
        </listOfProducts>
        <listOfModifiers>
          <modifierSpeciesReference species="Akt_P2"/>
        </listOfModifiers>
        <kineticLaw>
          <math xmlns="http://www.w3.org/1998/Math/MathML">
            <apply>
              <times/>
              <ci> nucleus_Foxo1_Pa0_Pd1_Pe0_pUb0 </ci>
              <ci> Akt_P2 </ci>
              <ci> kkin </ci>
            </apply>
          </math>
          <listOfParameters>
            <parameter id="kkin" value="0.0003"/>
          </listOfParameters>
        </kineticLaw>
      </reaction>
      <reaction id="R179" name="conversion of dnabound_Foxo1_Pa0_Pd1_Pe0_pUb0 to dnabound_Foxo1_Pa1_Pd1_Pe0_pUb0 by Akt_P2" reversible="false">
        <listOfReactants>
          <speciesReference species="dnabound_Foxo1_Pa0_Pd1_Pe0_pUb0"/>
        </listOfReactants>
        <listOfProducts>
          <speciesReference species="dnabound_Foxo1_Pa1_Pd1_Pe0_pUb0"/>
        </listOfProducts>
        <listOfModifiers>
          <modifierSpeciesReference species="Akt_P2"/>
        </listOfModifiers>
        <kineticLaw>
          <math xmlns="http://www.w3.org/1998/Math/MathML">
            <apply>
              <times/>
              <ci> dnabound_Foxo1_Pa0_Pd1_Pe0_pUb0 </ci>
              <ci> Akt_P2 </ci>
              <ci> kkin </ci>
            </apply>
          </math>
          <listOfParameters>
            <parameter id="kkin" value="0.0003"/>
          </listOfParameters>
        </kineticLaw>
      </reaction>
      <reaction id="R180" name="conversion of cytoplasm_Foxo1_Pa0_Pd1_Pe0_pUb1 to cytoplasm_Foxo1_Pa1_Pd1_Pe0_pUb1 by Akt_P2" reversible="false">
        <listOfReactants>
          <speciesReference species="cytoplasm_Foxo1_Pa0_Pd1_Pe0_pUb1"/>
        </listOfReactants>
        <listOfProducts>
          <speciesReference species="cytoplasm_Foxo1_Pa1_Pd1_Pe0_pUb1"/>
        </listOfProducts>
        <listOfModifiers>
          <modifierSpeciesReference species="Akt_P2"/>
        </listOfModifiers>
        <kineticLaw>
          <math xmlns="http://www.w3.org/1998/Math/MathML">
            <apply>
              <times/>
              <ci> cytoplasm_Foxo1_Pa0_Pd1_Pe0_pUb1 </ci>
              <ci> Akt_P2 </ci>
              <ci> kkin </ci>
            </apply>
          </math>
          <listOfParameters>
            <parameter id="kkin" value="0.0003"/>
          </listOfParameters>
        </kineticLaw>
      </reaction>
      <reaction id="R181" name="conversion of nucleus_Foxo1_Pa0_Pd1_Pe0_pUb1 to nucleus_Foxo1_Pa1_Pd1_Pe0_pUb1 by Akt_P2" reversible="false">
        <listOfReactants>
          <speciesReference species="nucleus_Foxo1_Pa0_Pd1_Pe0_pUb1"/>
        </listOfReactants>
        <listOfProducts>
          <speciesReference species="nucleus_Foxo1_Pa1_Pd1_Pe0_pUb1"/>
        </listOfProducts>
        <listOfModifiers>
          <modifierSpeciesReference species="Akt_P2"/>
        </listOfModifiers>
        <kineticLaw>
          <math xmlns="http://www.w3.org/1998/Math/MathML">
            <apply>
              <times/>
              <ci> nucleus_Foxo1_Pa0_Pd1_Pe0_pUb1 </ci>
              <ci> Akt_P2 </ci>
              <ci> kkin </ci>
            </apply>
          </math>
          <listOfParameters>
            <parameter id="kkin" value="0.0003"/>
          </listOfParameters>
        </kineticLaw>
      </reaction>
      <reaction id="R182" name="conversion of dnabound_Foxo1_Pa0_Pd1_Pe0_pUb1 to dnabound_Foxo1_Pa1_Pd1_Pe0_pUb1 by Akt_P2" reversible="false">
        <listOfReactants>
          <speciesReference species="dnabound_Foxo1_Pa0_Pd1_Pe0_pUb1"/>
        </listOfReactants>
        <listOfProducts>
          <speciesReference species="dnabound_Foxo1_Pa1_Pd1_Pe0_pUb1"/>
        </listOfProducts>
        <listOfModifiers>
          <modifierSpeciesReference species="Akt_P2"/>
        </listOfModifiers>
        <kineticLaw>
          <math xmlns="http://www.w3.org/1998/Math/MathML">
            <apply>
              <times/>
              <ci> dnabound_Foxo1_Pa0_Pd1_Pe0_pUb1 </ci>
              <ci> Akt_P2 </ci>
              <ci> kkin </ci>
            </apply>
          </math>
          <listOfParameters>
            <parameter id="kkin" value="0.0003"/>
          </listOfParameters>
        </kineticLaw>
      </reaction>
      <reaction id="R183" name="conversion of cytoplasm_Foxo1_Pa0_Pd1_Pe1_pUb0 to cytoplasm_Foxo1_Pa1_Pd1_Pe1_pUb0 by Akt_P2" reversible="false">
        <listOfReactants>
          <speciesReference species="cytoplasm_Foxo1_Pa0_Pd1_Pe1_pUb0"/>
        </listOfReactants>
        <listOfProducts>
          <speciesReference species="cytoplasm_Foxo1_Pa1_Pd1_Pe1_pUb0"/>
        </listOfProducts>
        <listOfModifiers>
          <modifierSpeciesReference species="Akt_P2"/>
        </listOfModifiers>
        <kineticLaw>
          <math xmlns="http://www.w3.org/1998/Math/MathML">
            <apply>
              <times/>
              <ci> cytoplasm_Foxo1_Pa0_Pd1_Pe1_pUb0 </ci>
              <ci> Akt_P2 </ci>
              <ci> kkin </ci>
            </apply>
          </math>
          <listOfParameters>
            <parameter id="kkin" value="0.0003"/>
          </listOfParameters>
        </kineticLaw>
      </reaction>
      <reaction id="R184" name="conversion of nucleus_Foxo1_Pa0_Pd1_Pe1_pUb0 to nucleus_Foxo1_Pa1_Pd1_Pe1_pUb0 by Akt_P2" reversible="false">
        <listOfReactants>
          <speciesReference species="nucleus_Foxo1_Pa0_Pd1_Pe1_pUb0"/>
        </listOfReactants>
        <listOfProducts>
          <speciesReference species="nucleus_Foxo1_Pa1_Pd1_Pe1_pUb0"/>
        </listOfProducts>
        <listOfModifiers>
          <modifierSpeciesReference species="Akt_P2"/>
        </listOfModifiers>
        <kineticLaw>
          <math xmlns="http://www.w3.org/1998/Math/MathML">
            <apply>
              <times/>
              <ci> nucleus_Foxo1_Pa0_Pd1_Pe1_pUb0 </ci>
              <ci> Akt_P2 </ci>
              <ci> kkin </ci>
            </apply>
          </math>
          <listOfParameters>
            <parameter id="kkin" value="0.0003"/>
          </listOfParameters>
        </kineticLaw>
      </reaction>
      <reaction id="R185" name="conversion of dnabound_Foxo1_Pa0_Pd1_Pe1_pUb0 to dnabound_Foxo1_Pa1_Pd1_Pe1_pUb0 by Akt_P2" reversible="false">
        <listOfReactants>
          <speciesReference species="dnabound_Foxo1_Pa0_Pd1_Pe1_pUb0"/>
        </listOfReactants>
        <listOfProducts>
          <speciesReference species="dnabound_Foxo1_Pa1_Pd1_Pe1_pUb0"/>
        </listOfProducts>
        <listOfModifiers>
          <modifierSpeciesReference species="Akt_P2"/>
        </listOfModifiers>
        <kineticLaw>
          <math xmlns="http://www.w3.org/1998/Math/MathML">
            <apply>
              <times/>
              <ci> dnabound_Foxo1_Pa0_Pd1_Pe1_pUb0 </ci>
              <ci> Akt_P2 </ci>
              <ci> kkin </ci>
            </apply>
          </math>
          <listOfParameters>
            <parameter id="kkin" value="0.0003"/>
          </listOfParameters>
        </kineticLaw>
      </reaction>
      <reaction id="R186" name="conversion of cytoplasm_Foxo1_Pa0_Pd1_Pe1_pUb1 to cytoplasm_Foxo1_Pa1_Pd1_Pe1_pUb1 by Akt_P2" reversible="false">
        <listOfReactants>
          <speciesReference species="cytoplasm_Foxo1_Pa0_Pd1_Pe1_pUb1"/>
        </listOfReactants>
        <listOfProducts>
          <speciesReference species="cytoplasm_Foxo1_Pa1_Pd1_Pe1_pUb1"/>
        </listOfProducts>
        <listOfModifiers>
          <modifierSpeciesReference species="Akt_P2"/>
        </listOfModifiers>
        <kineticLaw>
          <math xmlns="http://www.w3.org/1998/Math/MathML">
            <apply>
              <times/>
              <ci> cytoplasm_Foxo1_Pa0_Pd1_Pe1_pUb1 </ci>
              <ci> Akt_P2 </ci>
              <ci> kkin </ci>
            </apply>
          </math>
          <listOfParameters>
            <parameter id="kkin" value="0.0003"/>
          </listOfParameters>
        </kineticLaw>
      </reaction>
      <reaction id="R187" name="conversion of nucleus_Foxo1_Pa0_Pd1_Pe1_pUb1 to nucleus_Foxo1_Pa1_Pd1_Pe1_pUb1 by Akt_P2" reversible="false">
        <listOfReactants>
          <speciesReference species="nucleus_Foxo1_Pa0_Pd1_Pe1_pUb1"/>
        </listOfReactants>
        <listOfProducts>
          <speciesReference species="nucleus_Foxo1_Pa1_Pd1_Pe1_pUb1"/>
        </listOfProducts>
        <listOfModifiers>
          <modifierSpeciesReference species="Akt_P2"/>
        </listOfModifiers>
        <kineticLaw>
          <math xmlns="http://www.w3.org/1998/Math/MathML">
            <apply>
              <times/>
              <ci> nucleus_Foxo1_Pa0_Pd1_Pe1_pUb1 </ci>
              <ci> Akt_P2 </ci>
              <ci> kkin </ci>
            </apply>
          </math>
          <listOfParameters>
            <parameter id="kkin" value="0.0003"/>
          </listOfParameters>
        </kineticLaw>
      </reaction>
      <reaction id="R188" name="conversion of dnabound_Foxo1_Pa0_Pd1_Pe1_pUb1 to dnabound_Foxo1_Pa1_Pd1_Pe1_pUb1 by Akt_P2" reversible="false">
        <listOfReactants>
          <speciesReference species="dnabound_Foxo1_Pa0_Pd1_Pe1_pUb1"/>
        </listOfReactants>
        <listOfProducts>
          <speciesReference species="dnabound_Foxo1_Pa1_Pd1_Pe1_pUb1"/>
        </listOfProducts>
        <listOfModifiers>
          <modifierSpeciesReference species="Akt_P2"/>
        </listOfModifiers>
        <kineticLaw>
          <math xmlns="http://www.w3.org/1998/Math/MathML">
            <apply>
              <times/>
              <ci> dnabound_Foxo1_Pa0_Pd1_Pe1_pUb1 </ci>
              <ci> Akt_P2 </ci>
              <ci> kkin </ci>
            </apply>
          </math>
          <listOfParameters>
            <parameter id="kkin" value="0.0003"/>
          </listOfParameters>
        </kineticLaw>
      </reaction>
      <reaction id="R189" name="conversion of cytoplasm_Foxo1_Pa0_Pd0_Pe0_pUb0 to cytoplasm_Foxo1_Pa1_Pd0_Pe0_pUb0 by SGK" reversible="false">
        <listOfReactants>
          <speciesReference species="cytoplasm_Foxo1_Pa0_Pd0_Pe0_pUb0"/>
        </listOfReactants>
        <listOfProducts>
          <speciesReference species="cytoplasm_Foxo1_Pa1_Pd0_Pe0_pUb0"/>
        </listOfProducts>
        <listOfModifiers>
          <modifierSpeciesReference species="SGK"/>
        </listOfModifiers>
        <kineticLaw>
          <math xmlns="http://www.w3.org/1998/Math/MathML">
            <apply>
              <times/>
              <ci> cytoplasm_Foxo1_Pa0_Pd0_Pe0_pUb0 </ci>
              <ci> SGK </ci>
              <ci> kkin </ci>
            </apply>
          </math>
          <listOfParameters>
            <parameter id="kkin" value="0.0003"/>
          </listOfParameters>
        </kineticLaw>
      </reaction>
      <reaction id="R190" name="conversion of nucleus_Foxo1_Pa0_Pd0_Pe0_pUb0 to nucleus_Foxo1_Pa1_Pd0_Pe0_pUb0 by SGK" reversible="false">
        <listOfReactants>
          <speciesReference species="nucleus_Foxo1_Pa0_Pd0_Pe0_pUb0"/>
        </listOfReactants>
        <listOfProducts>
          <speciesReference species="nucleus_Foxo1_Pa1_Pd0_Pe0_pUb0"/>
        </listOfProducts>
        <listOfModifiers>
          <modifierSpeciesReference species="SGK"/>
        </listOfModifiers>
        <kineticLaw>
          <math xmlns="http://www.w3.org/1998/Math/MathML">
            <apply>
              <times/>
              <ci> nucleus_Foxo1_Pa0_Pd0_Pe0_pUb0 </ci>
              <ci> SGK </ci>
              <ci> kkin </ci>
            </apply>
          </math>
          <listOfParameters>
            <parameter id="kkin" value="0.0003"/>
          </listOfParameters>
        </kineticLaw>
      </reaction>
      <reaction id="R191" name="conversion of dnabound_Foxo1_Pa0_Pd0_Pe0_pUb0 to dnabound_Foxo1_Pa1_Pd0_Pe0_pUb0 by SGK" reversible="false">
        <listOfReactants>
          <speciesReference species="dnabound_Foxo1_Pa0_Pd0_Pe0_pUb0"/>
        </listOfReactants>
        <listOfProducts>
          <speciesReference species="dnabound_Foxo1_Pa1_Pd0_Pe0_pUb0"/>
        </listOfProducts>
        <listOfModifiers>
          <modifierSpeciesReference species="SGK"/>
        </listOfModifiers>
        <kineticLaw>
          <math xmlns="http://www.w3.org/1998/Math/MathML">
            <apply>
              <times/>
              <ci> dnabound_Foxo1_Pa0_Pd0_Pe0_pUb0 </ci>
              <ci> SGK </ci>
              <ci> kkin </ci>
            </apply>
          </math>
          <listOfParameters>
            <parameter id="kkin" value="0.0003"/>
          </listOfParameters>
        </kineticLaw>
      </reaction>
      <reaction id="R192" name="conversion of cytoplasm_Foxo1_Pa0_Pd0_Pe0_pUb1 to cytoplasm_Foxo1_Pa1_Pd0_Pe0_pUb1 by SGK" reversible="false">
        <listOfReactants>
          <speciesReference species="cytoplasm_Foxo1_Pa0_Pd0_Pe0_pUb1"/>
        </listOfReactants>
        <listOfProducts>
          <speciesReference species="cytoplasm_Foxo1_Pa1_Pd0_Pe0_pUb1"/>
        </listOfProducts>
        <listOfModifiers>
          <modifierSpeciesReference species="SGK"/>
        </listOfModifiers>
        <kineticLaw>
          <math xmlns="http://www.w3.org/1998/Math/MathML">
            <apply>
              <times/>
              <ci> cytoplasm_Foxo1_Pa0_Pd0_Pe0_pUb1 </ci>
              <ci> SGK </ci>
              <ci> kkin </ci>
            </apply>
          </math>
          <listOfParameters>
            <parameter id="kkin" value="0.0003"/>
          </listOfParameters>
        </kineticLaw>
      </reaction>
      <reaction id="R193" name="conversion of nucleus_Foxo1_Pa0_Pd0_Pe0_pUb1 to nucleus_Foxo1_Pa1_Pd0_Pe0_pUb1 by SGK" reversible="false">
        <listOfReactants>
          <speciesReference species="nucleus_Foxo1_Pa0_Pd0_Pe0_pUb1"/>
        </listOfReactants>
        <listOfProducts>
          <speciesReference species="nucleus_Foxo1_Pa1_Pd0_Pe0_pUb1"/>
        </listOfProducts>
        <listOfModifiers>
          <modifierSpeciesReference species="SGK"/>
        </listOfModifiers>
        <kineticLaw>
          <math xmlns="http://www.w3.org/1998/Math/MathML">
            <apply>
              <times/>
              <ci> nucleus_Foxo1_Pa0_Pd0_Pe0_pUb1 </ci>
              <ci> SGK </ci>
              <ci> kkin </ci>
            </apply>
          </math>
          <listOfParameters>
            <parameter id="kkin" value="0.0003"/>
          </listOfParameters>
        </kineticLaw>
      </reaction>
      <reaction id="R194" name="conversion of dnabound_Foxo1_Pa0_Pd0_Pe0_pUb1 to dnabound_Foxo1_Pa1_Pd0_Pe0_pUb1 by SGK" reversible="false">
        <listOfReactants>
          <speciesReference species="dnabound_Foxo1_Pa0_Pd0_Pe0_pUb1"/>
        </listOfReactants>
        <listOfProducts>
          <speciesReference species="dnabound_Foxo1_Pa1_Pd0_Pe0_pUb1"/>
        </listOfProducts>
        <listOfModifiers>
          <modifierSpeciesReference species="SGK"/>
        </listOfModifiers>
        <kineticLaw>
          <math xmlns="http://www.w3.org/1998/Math/MathML">
            <apply>
              <times/>
              <ci> dnabound_Foxo1_Pa0_Pd0_Pe0_pUb1 </ci>
              <ci> SGK </ci>
              <ci> kkin </ci>
            </apply>
          </math>
          <listOfParameters>
            <parameter id="kkin" value="0.0003"/>
          </listOfParameters>
        </kineticLaw>
      </reaction>
      <reaction id="R195" name="conversion of cytoplasm_Foxo1_Pa0_Pd0_Pe1_pUb0 to cytoplasm_Foxo1_Pa1_Pd0_Pe1_pUb0 by SGK" reversible="false">
        <listOfReactants>
          <speciesReference species="cytoplasm_Foxo1_Pa0_Pd0_Pe1_pUb0"/>
        </listOfReactants>
        <listOfProducts>
          <speciesReference species="cytoplasm_Foxo1_Pa1_Pd0_Pe1_pUb0"/>
        </listOfProducts>
        <listOfModifiers>
          <modifierSpeciesReference species="SGK"/>
        </listOfModifiers>
        <kineticLaw>
          <math xmlns="http://www.w3.org/1998/Math/MathML">
            <apply>
              <times/>
              <ci> cytoplasm_Foxo1_Pa0_Pd0_Pe1_pUb0 </ci>
              <ci> SGK </ci>
              <ci> kkin </ci>
            </apply>
          </math>
          <listOfParameters>
            <parameter id="kkin" value="0.0003"/>
          </listOfParameters>
        </kineticLaw>
      </reaction>
      <reaction id="R196" name="conversion of nucleus_Foxo1_Pa0_Pd0_Pe1_pUb0 to nucleus_Foxo1_Pa1_Pd0_Pe1_pUb0 by SGK" reversible="false">
        <listOfReactants>
          <speciesReference species="nucleus_Foxo1_Pa0_Pd0_Pe1_pUb0"/>
        </listOfReactants>
        <listOfProducts>
          <speciesReference species="nucleus_Foxo1_Pa1_Pd0_Pe1_pUb0"/>
        </listOfProducts>
        <listOfModifiers>
          <modifierSpeciesReference species="SGK"/>
        </listOfModifiers>
        <kineticLaw>
          <math xmlns="http://www.w3.org/1998/Math/MathML">
            <apply>
              <times/>
              <ci> nucleus_Foxo1_Pa0_Pd0_Pe1_pUb0 </ci>
              <ci> SGK </ci>
              <ci> kkin </ci>
            </apply>
          </math>
          <listOfParameters>
            <parameter id="kkin" value="0.0003"/>
          </listOfParameters>
        </kineticLaw>
      </reaction>
      <reaction id="R197" name="conversion of dnabound_Foxo1_Pa0_Pd0_Pe1_pUb0 to dnabound_Foxo1_Pa1_Pd0_Pe1_pUb0 by SGK" reversible="false">
        <listOfReactants>
          <speciesReference species="dnabound_Foxo1_Pa0_Pd0_Pe1_pUb0"/>
        </listOfReactants>
        <listOfProducts>
          <speciesReference species="dnabound_Foxo1_Pa1_Pd0_Pe1_pUb0"/>
        </listOfProducts>
        <listOfModifiers>
          <modifierSpeciesReference species="SGK"/>
        </listOfModifiers>
        <kineticLaw>
          <math xmlns="http://www.w3.org/1998/Math/MathML">
            <apply>
              <times/>
              <ci> dnabound_Foxo1_Pa0_Pd0_Pe1_pUb0 </ci>
              <ci> SGK </ci>
              <ci> kkin </ci>
            </apply>
          </math>
          <listOfParameters>
            <parameter id="kkin" value="0.0003"/>
          </listOfParameters>
        </kineticLaw>
      </reaction>
      <reaction id="R198" name="conversion of cytoplasm_Foxo1_Pa0_Pd0_Pe1_pUb1 to cytoplasm_Foxo1_Pa1_Pd0_Pe1_pUb1 by SGK" reversible="false">
        <listOfReactants>
          <speciesReference species="cytoplasm_Foxo1_Pa0_Pd0_Pe1_pUb1"/>
        </listOfReactants>
        <listOfProducts>
          <speciesReference species="cytoplasm_Foxo1_Pa1_Pd0_Pe1_pUb1"/>
        </listOfProducts>
        <listOfModifiers>
          <modifierSpeciesReference species="SGK"/>
        </listOfModifiers>
        <kineticLaw>
          <math xmlns="http://www.w3.org/1998/Math/MathML">
            <apply>
              <times/>
              <ci> cytoplasm_Foxo1_Pa0_Pd0_Pe1_pUb1 </ci>
              <ci> SGK </ci>
              <ci> kkin </ci>
            </apply>
          </math>
          <listOfParameters>
            <parameter id="kkin" value="0.0003"/>
          </listOfParameters>
        </kineticLaw>
      </reaction>
      <reaction id="R199" name="conversion of nucleus_Foxo1_Pa0_Pd0_Pe1_pUb1 to nucleus_Foxo1_Pa1_Pd0_Pe1_pUb1 by SGK" reversible="false">
        <listOfReactants>
          <speciesReference species="nucleus_Foxo1_Pa0_Pd0_Pe1_pUb1"/>
        </listOfReactants>
        <listOfProducts>
          <speciesReference species="nucleus_Foxo1_Pa1_Pd0_Pe1_pUb1"/>
        </listOfProducts>
        <listOfModifiers>
          <modifierSpeciesReference species="SGK"/>
        </listOfModifiers>
        <kineticLaw>
          <math xmlns="http://www.w3.org/1998/Math/MathML">
            <apply>
              <times/>
              <ci> nucleus_Foxo1_Pa0_Pd0_Pe1_pUb1 </ci>
              <ci> SGK </ci>
              <ci> kkin </ci>
            </apply>
          </math>
          <listOfParameters>
            <parameter id="kkin" value="0.0003"/>
          </listOfParameters>
        </kineticLaw>
      </reaction>
      <reaction id="R200" name="conversion of dnabound_Foxo1_Pa0_Pd0_Pe1_pUb1 to dnabound_Foxo1_Pa1_Pd0_Pe1_pUb1 by SGK" reversible="false">
        <listOfReactants>
          <speciesReference species="dnabound_Foxo1_Pa0_Pd0_Pe1_pUb1"/>
        </listOfReactants>
        <listOfProducts>
          <speciesReference species="dnabound_Foxo1_Pa1_Pd0_Pe1_pUb1"/>
        </listOfProducts>
        <listOfModifiers>
          <modifierSpeciesReference species="SGK"/>
        </listOfModifiers>
        <kineticLaw>
          <math xmlns="http://www.w3.org/1998/Math/MathML">
            <apply>
              <times/>
              <ci> dnabound_Foxo1_Pa0_Pd0_Pe1_pUb1 </ci>
              <ci> SGK </ci>
              <ci> kkin </ci>
            </apply>
          </math>
          <listOfParameters>
            <parameter id="kkin" value="0.0003"/>
          </listOfParameters>
        </kineticLaw>
      </reaction>
      <reaction id="R201" name="conversion of cytoplasm_Foxo1_Pa0_Pd1_Pe0_pUb0 to cytoplasm_Foxo1_Pa1_Pd1_Pe0_pUb0 by SGK" reversible="false">
        <listOfReactants>
          <speciesReference species="cytoplasm_Foxo1_Pa0_Pd1_Pe0_pUb0"/>
        </listOfReactants>
        <listOfProducts>
          <speciesReference species="cytoplasm_Foxo1_Pa1_Pd1_Pe0_pUb0"/>
        </listOfProducts>
        <listOfModifiers>
          <modifierSpeciesReference species="SGK"/>
        </listOfModifiers>
        <kineticLaw>
          <math xmlns="http://www.w3.org/1998/Math/MathML">
            <apply>
              <times/>
              <ci> cytoplasm_Foxo1_Pa0_Pd1_Pe0_pUb0 </ci>
              <ci> SGK </ci>
              <ci> kkin </ci>
            </apply>
          </math>
          <listOfParameters>
            <parameter id="kkin" value="0.0003"/>
          </listOfParameters>
        </kineticLaw>
      </reaction>
      <reaction id="R202" name="conversion of nucleus_Foxo1_Pa0_Pd1_Pe0_pUb0 to nucleus_Foxo1_Pa1_Pd1_Pe0_pUb0 by SGK" reversible="false">
        <listOfReactants>
          <speciesReference species="nucleus_Foxo1_Pa0_Pd1_Pe0_pUb0"/>
        </listOfReactants>
        <listOfProducts>
          <speciesReference species="nucleus_Foxo1_Pa1_Pd1_Pe0_pUb0"/>
        </listOfProducts>
        <listOfModifiers>
          <modifierSpeciesReference species="SGK"/>
        </listOfModifiers>
        <kineticLaw>
          <math xmlns="http://www.w3.org/1998/Math/MathML">
            <apply>
              <times/>
              <ci> nucleus_Foxo1_Pa0_Pd1_Pe0_pUb0 </ci>
              <ci> SGK </ci>
              <ci> kkin </ci>
            </apply>
          </math>
          <listOfParameters>
            <parameter id="kkin" value="0.0003"/>
          </listOfParameters>
        </kineticLaw>
      </reaction>
      <reaction id="R203" name="conversion of dnabound_Foxo1_Pa0_Pd1_Pe0_pUb0 to dnabound_Foxo1_Pa1_Pd1_Pe0_pUb0 by SGK" reversible="false">
        <listOfReactants>
          <speciesReference species="dnabound_Foxo1_Pa0_Pd1_Pe0_pUb0"/>
        </listOfReactants>
        <listOfProducts>
          <speciesReference species="dnabound_Foxo1_Pa1_Pd1_Pe0_pUb0"/>
        </listOfProducts>
        <listOfModifiers>
          <modifierSpeciesReference species="SGK"/>
        </listOfModifiers>
        <kineticLaw>
          <math xmlns="http://www.w3.org/1998/Math/MathML">
            <apply>
              <times/>
              <ci> dnabound_Foxo1_Pa0_Pd1_Pe0_pUb0 </ci>
              <ci> SGK </ci>
              <ci> kkin </ci>
            </apply>
          </math>
          <listOfParameters>
            <parameter id="kkin" value="0.0003"/>
          </listOfParameters>
        </kineticLaw>
      </reaction>
      <reaction id="R204" name="conversion of cytoplasm_Foxo1_Pa0_Pd1_Pe0_pUb1 to cytoplasm_Foxo1_Pa1_Pd1_Pe0_pUb1 by SGK" reversible="false">
        <listOfReactants>
          <speciesReference species="cytoplasm_Foxo1_Pa0_Pd1_Pe0_pUb1"/>
        </listOfReactants>
        <listOfProducts>
          <speciesReference species="cytoplasm_Foxo1_Pa1_Pd1_Pe0_pUb1"/>
        </listOfProducts>
        <listOfModifiers>
          <modifierSpeciesReference species="SGK"/>
        </listOfModifiers>
        <kineticLaw>
          <math xmlns="http://www.w3.org/1998/Math/MathML">
            <apply>
              <times/>
              <ci> cytoplasm_Foxo1_Pa0_Pd1_Pe0_pUb1 </ci>
              <ci> SGK </ci>
              <ci> kkin </ci>
            </apply>
          </math>
          <listOfParameters>
            <parameter id="kkin" value="0.0003"/>
          </listOfParameters>
        </kineticLaw>
      </reaction>
      <reaction id="R205" name="conversion of nucleus_Foxo1_Pa0_Pd1_Pe0_pUb1 to nucleus_Foxo1_Pa1_Pd1_Pe0_pUb1 by SGK" reversible="false">
        <listOfReactants>
          <speciesReference species="nucleus_Foxo1_Pa0_Pd1_Pe0_pUb1"/>
        </listOfReactants>
        <listOfProducts>
          <speciesReference species="nucleus_Foxo1_Pa1_Pd1_Pe0_pUb1"/>
        </listOfProducts>
        <listOfModifiers>
          <modifierSpeciesReference species="SGK"/>
        </listOfModifiers>
        <kineticLaw>
          <math xmlns="http://www.w3.org/1998/Math/MathML">
            <apply>
              <times/>
              <ci> nucleus_Foxo1_Pa0_Pd1_Pe0_pUb1 </ci>
              <ci> SGK </ci>
              <ci> kkin </ci>
            </apply>
          </math>
          <listOfParameters>
            <parameter id="kkin" value="0.0003"/>
          </listOfParameters>
        </kineticLaw>
      </reaction>
      <reaction id="R206" name="conversion of dnabound_Foxo1_Pa0_Pd1_Pe0_pUb1 to dnabound_Foxo1_Pa1_Pd1_Pe0_pUb1 by SGK" reversible="false">
        <listOfReactants>
          <speciesReference species="dnabound_Foxo1_Pa0_Pd1_Pe0_pUb1"/>
        </listOfReactants>
        <listOfProducts>
          <speciesReference species="dnabound_Foxo1_Pa1_Pd1_Pe0_pUb1"/>
        </listOfProducts>
        <listOfModifiers>
          <modifierSpeciesReference species="SGK"/>
        </listOfModifiers>
        <kineticLaw>
          <math xmlns="http://www.w3.org/1998/Math/MathML">
            <apply>
              <times/>
              <ci> dnabound_Foxo1_Pa0_Pd1_Pe0_pUb1 </ci>
              <ci> SGK </ci>
              <ci> kkin </ci>
            </apply>
          </math>
          <listOfParameters>
            <parameter id="kkin" value="0.0003"/>
          </listOfParameters>
        </kineticLaw>
      </reaction>
      <reaction id="R207" name="conversion of cytoplasm_Foxo1_Pa0_Pd1_Pe1_pUb0 to cytoplasm_Foxo1_Pa1_Pd1_Pe1_pUb0 by SGK" reversible="false">
        <listOfReactants>
          <speciesReference species="cytoplasm_Foxo1_Pa0_Pd1_Pe1_pUb0"/>
        </listOfReactants>
        <listOfProducts>
          <speciesReference species="cytoplasm_Foxo1_Pa1_Pd1_Pe1_pUb0"/>
        </listOfProducts>
        <listOfModifiers>
          <modifierSpeciesReference species="SGK"/>
        </listOfModifiers>
        <kineticLaw>
          <math xmlns="http://www.w3.org/1998/Math/MathML">
            <apply>
              <times/>
              <ci> cytoplasm_Foxo1_Pa0_Pd1_Pe1_pUb0 </ci>
              <ci> SGK </ci>
              <ci> kkin </ci>
            </apply>
          </math>
          <listOfParameters>
            <parameter id="kkin" value="0.0003"/>
          </listOfParameters>
        </kineticLaw>
      </reaction>
      <reaction id="R208" name="conversion of nucleus_Foxo1_Pa0_Pd1_Pe1_pUb0 to nucleus_Foxo1_Pa1_Pd1_Pe1_pUb0 by SGK" reversible="false">
        <listOfReactants>
          <speciesReference species="nucleus_Foxo1_Pa0_Pd1_Pe1_pUb0"/>
        </listOfReactants>
        <listOfProducts>
          <speciesReference species="nucleus_Foxo1_Pa1_Pd1_Pe1_pUb0"/>
        </listOfProducts>
        <listOfModifiers>
          <modifierSpeciesReference species="SGK"/>
        </listOfModifiers>
        <kineticLaw>
          <math xmlns="http://www.w3.org/1998/Math/MathML">
            <apply>
              <times/>
              <ci> nucleus_Foxo1_Pa0_Pd1_Pe1_pUb0 </ci>
              <ci> SGK </ci>
              <ci> kkin </ci>
            </apply>
          </math>
          <listOfParameters>
            <parameter id="kkin" value="0.0003"/>
          </listOfParameters>
        </kineticLaw>
      </reaction>
      <reaction id="R209" name="conversion of dnabound_Foxo1_Pa0_Pd1_Pe1_pUb0 to dnabound_Foxo1_Pa1_Pd1_Pe1_pUb0 by SGK" reversible="false">
        <listOfReactants>
          <speciesReference species="dnabound_Foxo1_Pa0_Pd1_Pe1_pUb0"/>
        </listOfReactants>
        <listOfProducts>
          <speciesReference species="dnabound_Foxo1_Pa1_Pd1_Pe1_pUb0"/>
        </listOfProducts>
        <listOfModifiers>
          <modifierSpeciesReference species="SGK"/>
        </listOfModifiers>
        <kineticLaw>
          <math xmlns="http://www.w3.org/1998/Math/MathML">
            <apply>
              <times/>
              <ci> dnabound_Foxo1_Pa0_Pd1_Pe1_pUb0 </ci>
              <ci> SGK </ci>
              <ci> kkin </ci>
            </apply>
          </math>
          <listOfParameters>
            <parameter id="kkin" value="0.0003"/>
          </listOfParameters>
        </kineticLaw>
      </reaction>
      <reaction id="R210" name="conversion of cytoplasm_Foxo1_Pa0_Pd1_Pe1_pUb1 to cytoplasm_Foxo1_Pa1_Pd1_Pe1_pUb1 by SGK" reversible="false">
        <listOfReactants>
          <speciesReference species="cytoplasm_Foxo1_Pa0_Pd1_Pe1_pUb1"/>
        </listOfReactants>
        <listOfProducts>
          <speciesReference species="cytoplasm_Foxo1_Pa1_Pd1_Pe1_pUb1"/>
        </listOfProducts>
        <listOfModifiers>
          <modifierSpeciesReference species="SGK"/>
        </listOfModifiers>
        <kineticLaw>
          <math xmlns="http://www.w3.org/1998/Math/MathML">
            <apply>
              <times/>
              <ci> cytoplasm_Foxo1_Pa0_Pd1_Pe1_pUb1 </ci>
              <ci> SGK </ci>
              <ci> kkin </ci>
            </apply>
          </math>
          <listOfParameters>
            <parameter id="kkin" value="0.0003"/>
          </listOfParameters>
        </kineticLaw>
      </reaction>
      <reaction id="R211" name="conversion of nucleus_Foxo1_Pa0_Pd1_Pe1_pUb1 to nucleus_Foxo1_Pa1_Pd1_Pe1_pUb1 by SGK" reversible="false">
        <listOfReactants>
          <speciesReference species="nucleus_Foxo1_Pa0_Pd1_Pe1_pUb1"/>
        </listOfReactants>
        <listOfProducts>
          <speciesReference species="nucleus_Foxo1_Pa1_Pd1_Pe1_pUb1"/>
        </listOfProducts>
        <listOfModifiers>
          <modifierSpeciesReference species="SGK"/>
        </listOfModifiers>
        <kineticLaw>
          <math xmlns="http://www.w3.org/1998/Math/MathML">
            <apply>
              <times/>
              <ci> nucleus_Foxo1_Pa0_Pd1_Pe1_pUb1 </ci>
              <ci> SGK </ci>
              <ci> kkin </ci>
            </apply>
          </math>
          <listOfParameters>
            <parameter id="kkin" value="0.0003"/>
          </listOfParameters>
        </kineticLaw>
      </reaction>
      <reaction id="R212" name="conversion of dnabound_Foxo1_Pa0_Pd1_Pe1_pUb1 to dnabound_Foxo1_Pa1_Pd1_Pe1_pUb1 by SGK" reversible="false">
        <listOfReactants>
          <speciesReference species="dnabound_Foxo1_Pa0_Pd1_Pe1_pUb1"/>
        </listOfReactants>
        <listOfProducts>
          <speciesReference species="dnabound_Foxo1_Pa1_Pd1_Pe1_pUb1"/>
        </listOfProducts>
        <listOfModifiers>
          <modifierSpeciesReference species="SGK"/>
        </listOfModifiers>
        <kineticLaw>
          <math xmlns="http://www.w3.org/1998/Math/MathML">
            <apply>
              <times/>
              <ci> dnabound_Foxo1_Pa0_Pd1_Pe1_pUb1 </ci>
              <ci> SGK </ci>
              <ci> kkin </ci>
            </apply>
          </math>
          <listOfParameters>
            <parameter id="kkin" value="0.0003"/>
          </listOfParameters>
        </kineticLaw>
      </reaction>
      <reaction id="R213" name="conversion of cytoplasm_Foxo1_Pa1_Pd0_Pe0_pUb0 to cytoplasm_Foxo1_Pa0_Pd0_Pe0_pUb0 by PP2A" reversible="false">
        <listOfReactants>
          <speciesReference species="cytoplasm_Foxo1_Pa1_Pd0_Pe0_pUb0"/>
        </listOfReactants>
        <listOfProducts>
          <speciesReference species="cytoplasm_Foxo1_Pa0_Pd0_Pe0_pUb0"/>
        </listOfProducts>
        <listOfModifiers>
          <modifierSpeciesReference species="PP2A"/>
        </listOfModifiers>
        <kineticLaw>
          <math xmlns="http://www.w3.org/1998/Math/MathML">
            <apply>
              <times/>
              <ci> cytoplasm_Foxo1_Pa1_Pd0_Pe0_pUb0 </ci>
              <ci> PP2A </ci>
              <ci> kdephos </ci>
            </apply>
          </math>
          <listOfParameters>
            <parameter id="kdephos" value="1e-06"/>
          </listOfParameters>
        </kineticLaw>
      </reaction>
      <reaction id="R214" name="conversion of nucleus_Foxo1_Pa1_Pd0_Pe0_pUb0 to nucleus_Foxo1_Pa0_Pd0_Pe0_pUb0 by PP2A" reversible="false">
        <listOfReactants>
          <speciesReference species="nucleus_Foxo1_Pa1_Pd0_Pe0_pUb0"/>
        </listOfReactants>
        <listOfProducts>
          <speciesReference species="nucleus_Foxo1_Pa0_Pd0_Pe0_pUb0"/>
        </listOfProducts>
        <listOfModifiers>
          <modifierSpeciesReference species="PP2A"/>
        </listOfModifiers>
        <kineticLaw>
          <math xmlns="http://www.w3.org/1998/Math/MathML">
            <apply>
              <times/>
              <ci> nucleus_Foxo1_Pa1_Pd0_Pe0_pUb0 </ci>
              <ci> PP2A </ci>
              <ci> kdephos </ci>
            </apply>
          </math>
          <listOfParameters>
            <parameter id="kdephos" value="1e-06"/>
          </listOfParameters>
        </kineticLaw>
      </reaction>
      <reaction id="R215" name="conversion of dnabound_Foxo1_Pa1_Pd0_Pe0_pUb0 to dnabound_Foxo1_Pa0_Pd0_Pe0_pUb0 by PP2A" reversible="false">
        <listOfReactants>
          <speciesReference species="dnabound_Foxo1_Pa1_Pd0_Pe0_pUb0"/>
        </listOfReactants>
        <listOfProducts>
          <speciesReference species="dnabound_Foxo1_Pa0_Pd0_Pe0_pUb0"/>
        </listOfProducts>
        <listOfModifiers>
          <modifierSpeciesReference species="PP2A"/>
        </listOfModifiers>
        <kineticLaw>
          <math xmlns="http://www.w3.org/1998/Math/MathML">
            <apply>
              <times/>
              <ci> dnabound_Foxo1_Pa1_Pd0_Pe0_pUb0 </ci>
              <ci> PP2A </ci>
              <ci> kdephos </ci>
            </apply>
          </math>
          <listOfParameters>
            <parameter id="kdephos" value="1e-06"/>
          </listOfParameters>
        </kineticLaw>
      </reaction>
      <reaction id="R216" name="conversion of cytoplasm_Foxo1_Pa1_Pd0_Pe0_pUb1 to cytoplasm_Foxo1_Pa0_Pd0_Pe0_pUb1 by PP2A" reversible="false">
        <listOfReactants>
          <speciesReference species="cytoplasm_Foxo1_Pa1_Pd0_Pe0_pUb1"/>
        </listOfReactants>
        <listOfProducts>
          <speciesReference species="cytoplasm_Foxo1_Pa0_Pd0_Pe0_pUb1"/>
        </listOfProducts>
        <listOfModifiers>
          <modifierSpeciesReference species="PP2A"/>
        </listOfModifiers>
        <kineticLaw>
          <math xmlns="http://www.w3.org/1998/Math/MathML">
            <apply>
              <times/>
              <ci> cytoplasm_Foxo1_Pa1_Pd0_Pe0_pUb1 </ci>
              <ci> PP2A </ci>
              <ci> kdephos </ci>
            </apply>
          </math>
          <listOfParameters>
            <parameter id="kdephos" value="1e-06"/>
          </listOfParameters>
        </kineticLaw>
      </reaction>
      <reaction id="R217" name="conversion of nucleus_Foxo1_Pa1_Pd0_Pe0_pUb1 to nucleus_Foxo1_Pa0_Pd0_Pe0_pUb1 by PP2A" reversible="false">
        <listOfReactants>
          <speciesReference species="nucleus_Foxo1_Pa1_Pd0_Pe0_pUb1"/>
        </listOfReactants>
        <listOfProducts>
          <speciesReference species="nucleus_Foxo1_Pa0_Pd0_Pe0_pUb1"/>
        </listOfProducts>
        <listOfModifiers>
          <modifierSpeciesReference species="PP2A"/>
        </listOfModifiers>
        <kineticLaw>
          <math xmlns="http://www.w3.org/1998/Math/MathML">
            <apply>
              <times/>
              <ci> nucleus_Foxo1_Pa1_Pd0_Pe0_pUb1 </ci>
              <ci> PP2A </ci>
              <ci> kdephos </ci>
            </apply>
          </math>
          <listOfParameters>
            <parameter id="kdephos" value="1e-06"/>
          </listOfParameters>
        </kineticLaw>
      </reaction>
      <reaction id="R218" name="conversion of dnabound_Foxo1_Pa1_Pd0_Pe0_pUb1 to dnabound_Foxo1_Pa0_Pd0_Pe0_pUb1 by PP2A" reversible="false">
        <listOfReactants>
          <speciesReference species="dnabound_Foxo1_Pa1_Pd0_Pe0_pUb1"/>
        </listOfReactants>
        <listOfProducts>
          <speciesReference species="dnabound_Foxo1_Pa0_Pd0_Pe0_pUb1"/>
        </listOfProducts>
        <listOfModifiers>
          <modifierSpeciesReference species="PP2A"/>
        </listOfModifiers>
        <kineticLaw>
          <math xmlns="http://www.w3.org/1998/Math/MathML">
            <apply>
              <times/>
              <ci> dnabound_Foxo1_Pa1_Pd0_Pe0_pUb1 </ci>
              <ci> PP2A </ci>
              <ci> kdephos </ci>
            </apply>
          </math>
          <listOfParameters>
            <parameter id="kdephos" value="1e-06"/>
          </listOfParameters>
        </kineticLaw>
      </reaction>
      <reaction id="R219" name="conversion of cytoplasm_Foxo1_Pa1_Pd0_Pe1_pUb0 to cytoplasm_Foxo1_Pa0_Pd0_Pe1_pUb0 by PP2A" reversible="false">
        <listOfReactants>
          <speciesReference species="cytoplasm_Foxo1_Pa1_Pd0_Pe1_pUb0"/>
        </listOfReactants>
        <listOfProducts>
          <speciesReference species="cytoplasm_Foxo1_Pa0_Pd0_Pe1_pUb0"/>
        </listOfProducts>
        <listOfModifiers>
          <modifierSpeciesReference species="PP2A"/>
        </listOfModifiers>
        <kineticLaw>
          <math xmlns="http://www.w3.org/1998/Math/MathML">
            <apply>
              <times/>
              <ci> cytoplasm_Foxo1_Pa1_Pd0_Pe1_pUb0 </ci>
              <ci> PP2A </ci>
              <ci> kdephos </ci>
            </apply>
          </math>
          <listOfParameters>
            <parameter id="kdephos" value="1e-06"/>
          </listOfParameters>
        </kineticLaw>
      </reaction>
      <reaction id="R220" name="conversion of nucleus_Foxo1_Pa1_Pd0_Pe1_pUb0 to nucleus_Foxo1_Pa0_Pd0_Pe1_pUb0 by PP2A" reversible="false">
        <listOfReactants>
          <speciesReference species="nucleus_Foxo1_Pa1_Pd0_Pe1_pUb0"/>
        </listOfReactants>
        <listOfProducts>
          <speciesReference species="nucleus_Foxo1_Pa0_Pd0_Pe1_pUb0"/>
        </listOfProducts>
        <listOfModifiers>
          <modifierSpeciesReference species="PP2A"/>
        </listOfModifiers>
        <kineticLaw>
          <math xmlns="http://www.w3.org/1998/Math/MathML">
            <apply>
              <times/>
              <ci> nucleus_Foxo1_Pa1_Pd0_Pe1_pUb0 </ci>
              <ci> PP2A </ci>
              <ci> kdephos </ci>
            </apply>
          </math>
          <listOfParameters>
            <parameter id="kdephos" value="1e-06"/>
          </listOfParameters>
        </kineticLaw>
      </reaction>
      <reaction id="R221" name="conversion of dnabound_Foxo1_Pa1_Pd0_Pe1_pUb0 to dnabound_Foxo1_Pa0_Pd0_Pe1_pUb0 by PP2A" reversible="false">
        <listOfReactants>
          <speciesReference species="dnabound_Foxo1_Pa1_Pd0_Pe1_pUb0"/>
        </listOfReactants>
        <listOfProducts>
          <speciesReference species="dnabound_Foxo1_Pa0_Pd0_Pe1_pUb0"/>
        </listOfProducts>
        <listOfModifiers>
          <modifierSpeciesReference species="PP2A"/>
        </listOfModifiers>
        <kineticLaw>
          <math xmlns="http://www.w3.org/1998/Math/MathML">
            <apply>
              <times/>
              <ci> dnabound_Foxo1_Pa1_Pd0_Pe1_pUb0 </ci>
              <ci> PP2A </ci>
              <ci> kdephos </ci>
            </apply>
          </math>
          <listOfParameters>
            <parameter id="kdephos" value="1e-06"/>
          </listOfParameters>
        </kineticLaw>
      </reaction>
      <reaction id="R222" name="conversion of cytoplasm_Foxo1_Pa1_Pd0_Pe1_pUb1 to cytoplasm_Foxo1_Pa0_Pd0_Pe1_pUb1 by PP2A" reversible="false">
        <listOfReactants>
          <speciesReference species="cytoplasm_Foxo1_Pa1_Pd0_Pe1_pUb1"/>
        </listOfReactants>
        <listOfProducts>
          <speciesReference species="cytoplasm_Foxo1_Pa0_Pd0_Pe1_pUb1"/>
        </listOfProducts>
        <listOfModifiers>
          <modifierSpeciesReference species="PP2A"/>
        </listOfModifiers>
        <kineticLaw>
          <math xmlns="http://www.w3.org/1998/Math/MathML">
            <apply>
              <times/>
              <ci> cytoplasm_Foxo1_Pa1_Pd0_Pe1_pUb1 </ci>
              <ci> PP2A </ci>
              <ci> kdephos </ci>
            </apply>
          </math>
          <listOfParameters>
            <parameter id="kdephos" value="1e-06"/>
          </listOfParameters>
        </kineticLaw>
      </reaction>
      <reaction id="R223" name="conversion of nucleus_Foxo1_Pa1_Pd0_Pe1_pUb1 to nucleus_Foxo1_Pa0_Pd0_Pe1_pUb1 by PP2A" reversible="false">
        <listOfReactants>
          <speciesReference species="nucleus_Foxo1_Pa1_Pd0_Pe1_pUb1"/>
        </listOfReactants>
        <listOfProducts>
          <speciesReference species="nucleus_Foxo1_Pa0_Pd0_Pe1_pUb1"/>
        </listOfProducts>
        <listOfModifiers>
          <modifierSpeciesReference species="PP2A"/>
        </listOfModifiers>
        <kineticLaw>
          <math xmlns="http://www.w3.org/1998/Math/MathML">
            <apply>
              <times/>
              <ci> nucleus_Foxo1_Pa1_Pd0_Pe1_pUb1 </ci>
              <ci> PP2A </ci>
              <ci> kdephos </ci>
            </apply>
          </math>
          <listOfParameters>
            <parameter id="kdephos" value="1e-06"/>
          </listOfParameters>
        </kineticLaw>
      </reaction>
      <reaction id="R224" name="conversion of dnabound_Foxo1_Pa1_Pd0_Pe1_pUb1 to dnabound_Foxo1_Pa0_Pd0_Pe1_pUb1 by PP2A" reversible="false">
        <listOfReactants>
          <speciesReference species="dnabound_Foxo1_Pa1_Pd0_Pe1_pUb1"/>
        </listOfReactants>
        <listOfProducts>
          <speciesReference species="dnabound_Foxo1_Pa0_Pd0_Pe1_pUb1"/>
        </listOfProducts>
        <listOfModifiers>
          <modifierSpeciesReference species="PP2A"/>
        </listOfModifiers>
        <kineticLaw>
          <math xmlns="http://www.w3.org/1998/Math/MathML">
            <apply>
              <times/>
              <ci> dnabound_Foxo1_Pa1_Pd0_Pe1_pUb1 </ci>
              <ci> PP2A </ci>
              <ci> kdephos </ci>
            </apply>
          </math>
          <listOfParameters>
            <parameter id="kdephos" value="1e-06"/>
          </listOfParameters>
        </kineticLaw>
      </reaction>
      <reaction id="R225" name="conversion of cytoplasm_Foxo1_Pa1_Pd1_Pe0_pUb0 to cytoplasm_Foxo1_Pa0_Pd1_Pe0_pUb0 by PP2A" reversible="false">
        <listOfReactants>
          <speciesReference species="cytoplasm_Foxo1_Pa1_Pd1_Pe0_pUb0"/>
        </listOfReactants>
        <listOfProducts>
          <speciesReference species="cytoplasm_Foxo1_Pa0_Pd1_Pe0_pUb0"/>
        </listOfProducts>
        <listOfModifiers>
          <modifierSpeciesReference species="PP2A"/>
        </listOfModifiers>
        <kineticLaw>
          <math xmlns="http://www.w3.org/1998/Math/MathML">
            <apply>
              <times/>
              <ci> cytoplasm_Foxo1_Pa1_Pd1_Pe0_pUb0 </ci>
              <ci> PP2A </ci>
              <ci> kdephos </ci>
            </apply>
          </math>
          <listOfParameters>
            <parameter id="kdephos" value="1e-06"/>
          </listOfParameters>
        </kineticLaw>
      </reaction>
      <reaction id="R226" name="conversion of nucleus_Foxo1_Pa1_Pd1_Pe0_pUb0 to nucleus_Foxo1_Pa0_Pd1_Pe0_pUb0 by PP2A" reversible="false">
        <listOfReactants>
          <speciesReference species="nucleus_Foxo1_Pa1_Pd1_Pe0_pUb0"/>
        </listOfReactants>
        <listOfProducts>
          <speciesReference species="nucleus_Foxo1_Pa0_Pd1_Pe0_pUb0"/>
        </listOfProducts>
        <listOfModifiers>
          <modifierSpeciesReference species="PP2A"/>
        </listOfModifiers>
        <kineticLaw>
          <math xmlns="http://www.w3.org/1998/Math/MathML">
            <apply>
              <times/>
              <ci> nucleus_Foxo1_Pa1_Pd1_Pe0_pUb0 </ci>
              <ci> PP2A </ci>
              <ci> kdephos </ci>
            </apply>
          </math>
          <listOfParameters>
            <parameter id="kdephos" value="1e-06"/>
          </listOfParameters>
        </kineticLaw>
      </reaction>
      <reaction id="R227" name="conversion of dnabound_Foxo1_Pa1_Pd1_Pe0_pUb0 to dnabound_Foxo1_Pa0_Pd1_Pe0_pUb0 by PP2A" reversible="false">
        <listOfReactants>
          <speciesReference species="dnabound_Foxo1_Pa1_Pd1_Pe0_pUb0"/>
        </listOfReactants>
        <listOfProducts>
          <speciesReference species="dnabound_Foxo1_Pa0_Pd1_Pe0_pUb0"/>
        </listOfProducts>
        <listOfModifiers>
          <modifierSpeciesReference species="PP2A"/>
        </listOfModifiers>
        <kineticLaw>
          <math xmlns="http://www.w3.org/1998/Math/MathML">
            <apply>
              <times/>
              <ci> dnabound_Foxo1_Pa1_Pd1_Pe0_pUb0 </ci>
              <ci> PP2A </ci>
              <ci> kdephos </ci>
            </apply>
          </math>
          <listOfParameters>
            <parameter id="kdephos" value="1e-06"/>
          </listOfParameters>
        </kineticLaw>
      </reaction>
      <reaction id="R228" name="conversion of cytoplasm_Foxo1_Pa1_Pd1_Pe0_pUb1 to cytoplasm_Foxo1_Pa0_Pd1_Pe0_pUb1 by PP2A" reversible="false">
        <listOfReactants>
          <speciesReference species="cytoplasm_Foxo1_Pa1_Pd1_Pe0_pUb1"/>
        </listOfReactants>
        <listOfProducts>
          <speciesReference species="cytoplasm_Foxo1_Pa0_Pd1_Pe0_pUb1"/>
        </listOfProducts>
        <listOfModifiers>
          <modifierSpeciesReference species="PP2A"/>
        </listOfModifiers>
        <kineticLaw>
          <math xmlns="http://www.w3.org/1998/Math/MathML">
            <apply>
              <times/>
              <ci> cytoplasm_Foxo1_Pa1_Pd1_Pe0_pUb1 </ci>
              <ci> PP2A </ci>
              <ci> kdephos </ci>
            </apply>
          </math>
          <listOfParameters>
            <parameter id="kdephos" value="1e-06"/>
          </listOfParameters>
        </kineticLaw>
      </reaction>
      <reaction id="R229" name="conversion of nucleus_Foxo1_Pa1_Pd1_Pe0_pUb1 to nucleus_Foxo1_Pa0_Pd1_Pe0_pUb1 by PP2A" reversible="false">
        <listOfReactants>
          <speciesReference species="nucleus_Foxo1_Pa1_Pd1_Pe0_pUb1"/>
        </listOfReactants>
        <listOfProducts>
          <speciesReference species="nucleus_Foxo1_Pa0_Pd1_Pe0_pUb1"/>
        </listOfProducts>
        <listOfModifiers>
          <modifierSpeciesReference species="PP2A"/>
        </listOfModifiers>
        <kineticLaw>
          <math xmlns="http://www.w3.org/1998/Math/MathML">
            <apply>
              <times/>
              <ci> nucleus_Foxo1_Pa1_Pd1_Pe0_pUb1 </ci>
              <ci> PP2A </ci>
              <ci> kdephos </ci>
            </apply>
          </math>
          <listOfParameters>
            <parameter id="kdephos" value="1e-06"/>
          </listOfParameters>
        </kineticLaw>
      </reaction>
      <reaction id="R230" name="conversion of dnabound_Foxo1_Pa1_Pd1_Pe0_pUb1 to dnabound_Foxo1_Pa0_Pd1_Pe0_pUb1 by PP2A" reversible="false">
        <listOfReactants>
          <speciesReference species="dnabound_Foxo1_Pa1_Pd1_Pe0_pUb1"/>
        </listOfReactants>
        <listOfProducts>
          <speciesReference species="dnabound_Foxo1_Pa0_Pd1_Pe0_pUb1"/>
        </listOfProducts>
        <listOfModifiers>
          <modifierSpeciesReference species="PP2A"/>
        </listOfModifiers>
        <kineticLaw>
          <math xmlns="http://www.w3.org/1998/Math/MathML">
            <apply>
              <times/>
              <ci> dnabound_Foxo1_Pa1_Pd1_Pe0_pUb1 </ci>
              <ci> PP2A </ci>
              <ci> kdephos </ci>
            </apply>
          </math>
          <listOfParameters>
            <parameter id="kdephos" value="1e-06"/>
          </listOfParameters>
        </kineticLaw>
      </reaction>
      <reaction id="R231" name="conversion of cytoplasm_Foxo1_Pa1_Pd1_Pe1_pUb0 to cytoplasm_Foxo1_Pa0_Pd1_Pe1_pUb0 by PP2A" reversible="false">
        <listOfReactants>
          <speciesReference species="cytoplasm_Foxo1_Pa1_Pd1_Pe1_pUb0"/>
        </listOfReactants>
        <listOfProducts>
          <speciesReference species="cytoplasm_Foxo1_Pa0_Pd1_Pe1_pUb0"/>
        </listOfProducts>
        <listOfModifiers>
          <modifierSpeciesReference species="PP2A"/>
        </listOfModifiers>
        <kineticLaw>
          <math xmlns="http://www.w3.org/1998/Math/MathML">
            <apply>
              <times/>
              <ci> cytoplasm_Foxo1_Pa1_Pd1_Pe1_pUb0 </ci>
              <ci> PP2A </ci>
              <ci> kdephos </ci>
            </apply>
          </math>
          <listOfParameters>
            <parameter id="kdephos" value="1e-06"/>
          </listOfParameters>
        </kineticLaw>
      </reaction>
      <reaction id="R232" name="conversion of nucleus_Foxo1_Pa1_Pd1_Pe1_pUb0 to nucleus_Foxo1_Pa0_Pd1_Pe1_pUb0 by PP2A" reversible="false">
        <listOfReactants>
          <speciesReference species="nucleus_Foxo1_Pa1_Pd1_Pe1_pUb0"/>
        </listOfReactants>
        <listOfProducts>
          <speciesReference species="nucleus_Foxo1_Pa0_Pd1_Pe1_pUb0"/>
        </listOfProducts>
        <listOfModifiers>
          <modifierSpeciesReference species="PP2A"/>
        </listOfModifiers>
        <kineticLaw>
          <math xmlns="http://www.w3.org/1998/Math/MathML">
            <apply>
              <times/>
              <ci> nucleus_Foxo1_Pa1_Pd1_Pe1_pUb0 </ci>
              <ci> PP2A </ci>
              <ci> kdephos </ci>
            </apply>
          </math>
          <listOfParameters>
            <parameter id="kdephos" value="1e-06"/>
          </listOfParameters>
        </kineticLaw>
      </reaction>
      <reaction id="R233" name="conversion of dnabound_Foxo1_Pa1_Pd1_Pe1_pUb0 to dnabound_Foxo1_Pa0_Pd1_Pe1_pUb0 by PP2A" reversible="false">
        <listOfReactants>
          <speciesReference species="dnabound_Foxo1_Pa1_Pd1_Pe1_pUb0"/>
        </listOfReactants>
        <listOfProducts>
          <speciesReference species="dnabound_Foxo1_Pa0_Pd1_Pe1_pUb0"/>
        </listOfProducts>
        <listOfModifiers>
          <modifierSpeciesReference species="PP2A"/>
        </listOfModifiers>
        <kineticLaw>
          <math xmlns="http://www.w3.org/1998/Math/MathML">
            <apply>
              <times/>
              <ci> dnabound_Foxo1_Pa1_Pd1_Pe1_pUb0 </ci>
              <ci> PP2A </ci>
              <ci> kdephos </ci>
            </apply>
          </math>
          <listOfParameters>
            <parameter id="kdephos" value="1e-06"/>
          </listOfParameters>
        </kineticLaw>
      </reaction>
      <reaction id="R234" name="conversion of cytoplasm_Foxo1_Pa1_Pd1_Pe1_pUb1 to cytoplasm_Foxo1_Pa0_Pd1_Pe1_pUb1 by PP2A" reversible="false">
        <listOfReactants>
          <speciesReference species="cytoplasm_Foxo1_Pa1_Pd1_Pe1_pUb1"/>
        </listOfReactants>
        <listOfProducts>
          <speciesReference species="cytoplasm_Foxo1_Pa0_Pd1_Pe1_pUb1"/>
        </listOfProducts>
        <listOfModifiers>
          <modifierSpeciesReference species="PP2A"/>
        </listOfModifiers>
        <kineticLaw>
          <math xmlns="http://www.w3.org/1998/Math/MathML">
            <apply>
              <times/>
              <ci> cytoplasm_Foxo1_Pa1_Pd1_Pe1_pUb1 </ci>
              <ci> PP2A </ci>
              <ci> kdephos </ci>
            </apply>
          </math>
          <listOfParameters>
            <parameter id="kdephos" value="1e-06"/>
          </listOfParameters>
        </kineticLaw>
      </reaction>
      <reaction id="R235" name="conversion of nucleus_Foxo1_Pa1_Pd1_Pe1_pUb1 to nucleus_Foxo1_Pa0_Pd1_Pe1_pUb1 by PP2A" reversible="false">
        <listOfReactants>
          <speciesReference species="nucleus_Foxo1_Pa1_Pd1_Pe1_pUb1"/>
        </listOfReactants>
        <listOfProducts>
          <speciesReference species="nucleus_Foxo1_Pa0_Pd1_Pe1_pUb1"/>
        </listOfProducts>
        <listOfModifiers>
          <modifierSpeciesReference species="PP2A"/>
        </listOfModifiers>
        <kineticLaw>
          <math xmlns="http://www.w3.org/1998/Math/MathML">
            <apply>
              <times/>
              <ci> nucleus_Foxo1_Pa1_Pd1_Pe1_pUb1 </ci>
              <ci> PP2A </ci>
              <ci> kdephos </ci>
            </apply>
          </math>
          <listOfParameters>
            <parameter id="kdephos" value="1e-06"/>
          </listOfParameters>
        </kineticLaw>
      </reaction>
      <reaction id="R236" name="conversion of dnabound_Foxo1_Pa1_Pd1_Pe1_pUb1 to dnabound_Foxo1_Pa0_Pd1_Pe1_pUb1 by PP2A" reversible="false">
        <listOfReactants>
          <speciesReference species="dnabound_Foxo1_Pa1_Pd1_Pe1_pUb1"/>
        </listOfReactants>
        <listOfProducts>
          <speciesReference species="dnabound_Foxo1_Pa0_Pd1_Pe1_pUb1"/>
        </listOfProducts>
        <listOfModifiers>
          <modifierSpeciesReference species="PP2A"/>
        </listOfModifiers>
        <kineticLaw>
          <math xmlns="http://www.w3.org/1998/Math/MathML">
            <apply>
              <times/>
              <ci> dnabound_Foxo1_Pa1_Pd1_Pe1_pUb1 </ci>
              <ci> PP2A </ci>
              <ci> kdephos </ci>
            </apply>
          </math>
          <listOfParameters>
            <parameter id="kdephos" value="1e-06"/>
          </listOfParameters>
        </kineticLaw>
      </reaction>
      <reaction id="R237" name="conversion of cytoplasm_Foxo1_Pa0_Pd0_Pe0_pUb0 to cytoplasm_Foxo1_Pa0_Pd1_Pe0_pUb0 by IKK_P" reversible="false">
        <listOfReactants>
          <speciesReference species="cytoplasm_Foxo1_Pa0_Pd0_Pe0_pUb0"/>
        </listOfReactants>
        <listOfProducts>
          <speciesReference species="cytoplasm_Foxo1_Pa0_Pd1_Pe0_pUb0"/>
        </listOfProducts>
        <listOfModifiers>
          <modifierSpeciesReference species="IKK_P"/>
        </listOfModifiers>
        <kineticLaw>
          <math xmlns="http://www.w3.org/1998/Math/MathML">
            <apply>
              <times/>
              <ci> cytoplasm_Foxo1_Pa0_Pd0_Pe0_pUb0 </ci>
              <ci> IKK_P </ci>
              <ci> by_ikk_phos_factor </ci>
              <ci> kkin </ci>
            </apply>
          </math>
          <listOfParameters>
            <parameter id="kkin" value="5e-05"/>
          </listOfParameters>
        </kineticLaw>
      </reaction>
      <reaction id="R238" name="conversion of nucleus_Foxo1_Pa0_Pd0_Pe0_pUb0 to nucleus_Foxo1_Pa0_Pd1_Pe0_pUb0 by IKK_P" reversible="false">
        <listOfReactants>
          <speciesReference species="nucleus_Foxo1_Pa0_Pd0_Pe0_pUb0"/>
        </listOfReactants>
        <listOfProducts>
          <speciesReference species="nucleus_Foxo1_Pa0_Pd1_Pe0_pUb0"/>
        </listOfProducts>
        <listOfModifiers>
          <modifierSpeciesReference species="IKK_P"/>
        </listOfModifiers>
        <kineticLaw>
          <math xmlns="http://www.w3.org/1998/Math/MathML">
            <apply>
              <times/>
              <ci> nucleus_Foxo1_Pa0_Pd0_Pe0_pUb0 </ci>
              <ci> IKK_P </ci>
              <ci> by_ikk_phos_factor </ci>
              <ci> kkin </ci>
            </apply>
          </math>
          <listOfParameters>
            <parameter id="kkin" value="5e-05"/>
          </listOfParameters>
        </kineticLaw>
      </reaction>
      <reaction id="R239" name="conversion of dnabound_Foxo1_Pa0_Pd0_Pe0_pUb0 to dnabound_Foxo1_Pa0_Pd1_Pe0_pUb0 by IKK_P" reversible="false">
        <listOfReactants>
          <speciesReference species="dnabound_Foxo1_Pa0_Pd0_Pe0_pUb0"/>
        </listOfReactants>
        <listOfProducts>
          <speciesReference species="dnabound_Foxo1_Pa0_Pd1_Pe0_pUb0"/>
        </listOfProducts>
        <listOfModifiers>
          <modifierSpeciesReference species="IKK_P"/>
        </listOfModifiers>
        <kineticLaw>
          <math xmlns="http://www.w3.org/1998/Math/MathML">
            <apply>
              <times/>
              <ci> dnabound_Foxo1_Pa0_Pd0_Pe0_pUb0 </ci>
              <ci> IKK_P </ci>
              <ci> by_ikk_phos_factor </ci>
              <ci> kkin </ci>
            </apply>
          </math>
          <listOfParameters>
            <parameter id="kkin" value="5e-05"/>
          </listOfParameters>
        </kineticLaw>
      </reaction>
      <reaction id="R240" name="conversion of cytoplasm_Foxo1_Pa0_Pd0_Pe0_pUb1 to cytoplasm_Foxo1_Pa0_Pd1_Pe0_pUb1 by IKK_P" reversible="false">
        <listOfReactants>
          <speciesReference species="cytoplasm_Foxo1_Pa0_Pd0_Pe0_pUb1"/>
        </listOfReactants>
        <listOfProducts>
          <speciesReference species="cytoplasm_Foxo1_Pa0_Pd1_Pe0_pUb1"/>
        </listOfProducts>
        <listOfModifiers>
          <modifierSpeciesReference species="IKK_P"/>
        </listOfModifiers>
        <kineticLaw>
          <math xmlns="http://www.w3.org/1998/Math/MathML">
            <apply>
              <times/>
              <ci> cytoplasm_Foxo1_Pa0_Pd0_Pe0_pUb1 </ci>
              <ci> IKK_P </ci>
              <ci> by_ikk_phos_factor </ci>
              <ci> kkin </ci>
            </apply>
          </math>
          <listOfParameters>
            <parameter id="kkin" value="5e-05"/>
          </listOfParameters>
        </kineticLaw>
      </reaction>
      <reaction id="R241" name="conversion of nucleus_Foxo1_Pa0_Pd0_Pe0_pUb1 to nucleus_Foxo1_Pa0_Pd1_Pe0_pUb1 by IKK_P" reversible="false">
        <listOfReactants>
          <speciesReference species="nucleus_Foxo1_Pa0_Pd0_Pe0_pUb1"/>
        </listOfReactants>
        <listOfProducts>
          <speciesReference species="nucleus_Foxo1_Pa0_Pd1_Pe0_pUb1"/>
        </listOfProducts>
        <listOfModifiers>
          <modifierSpeciesReference species="IKK_P"/>
        </listOfModifiers>
        <kineticLaw>
          <math xmlns="http://www.w3.org/1998/Math/MathML">
            <apply>
              <times/>
              <ci> nucleus_Foxo1_Pa0_Pd0_Pe0_pUb1 </ci>
              <ci> IKK_P </ci>
              <ci> by_ikk_phos_factor </ci>
              <ci> kkin </ci>
            </apply>
          </math>
          <listOfParameters>
            <parameter id="kkin" value="5e-05"/>
          </listOfParameters>
        </kineticLaw>
      </reaction>
      <reaction id="R242" name="conversion of dnabound_Foxo1_Pa0_Pd0_Pe0_pUb1 to dnabound_Foxo1_Pa0_Pd1_Pe0_pUb1 by IKK_P" reversible="false">
        <listOfReactants>
          <speciesReference species="dnabound_Foxo1_Pa0_Pd0_Pe0_pUb1"/>
        </listOfReactants>
        <listOfProducts>
          <speciesReference species="dnabound_Foxo1_Pa0_Pd1_Pe0_pUb1"/>
        </listOfProducts>
        <listOfModifiers>
          <modifierSpeciesReference species="IKK_P"/>
        </listOfModifiers>
        <kineticLaw>
          <math xmlns="http://www.w3.org/1998/Math/MathML">
            <apply>
              <times/>
              <ci> dnabound_Foxo1_Pa0_Pd0_Pe0_pUb1 </ci>
              <ci> IKK_P </ci>
              <ci> by_ikk_phos_factor </ci>
              <ci> kkin </ci>
            </apply>
          </math>
          <listOfParameters>
            <parameter id="kkin" value="5e-05"/>
          </listOfParameters>
        </kineticLaw>
      </reaction>
      <reaction id="R243" name="conversion of cytoplasm_Foxo1_Pa0_Pd0_Pe1_pUb0 to cytoplasm_Foxo1_Pa0_Pd1_Pe1_pUb0 by IKK_P" reversible="false">
        <listOfReactants>
          <speciesReference species="cytoplasm_Foxo1_Pa0_Pd0_Pe1_pUb0"/>
        </listOfReactants>
        <listOfProducts>
          <speciesReference species="cytoplasm_Foxo1_Pa0_Pd1_Pe1_pUb0"/>
        </listOfProducts>
        <listOfModifiers>
          <modifierSpeciesReference species="IKK_P"/>
        </listOfModifiers>
        <kineticLaw>
          <math xmlns="http://www.w3.org/1998/Math/MathML">
            <apply>
              <times/>
              <ci> cytoplasm_Foxo1_Pa0_Pd0_Pe1_pUb0 </ci>
              <ci> IKK_P </ci>
              <ci> by_ikk_phos_factor </ci>
              <ci> kkin </ci>
            </apply>
          </math>
          <listOfParameters>
            <parameter id="kkin" value="5e-05"/>
          </listOfParameters>
        </kineticLaw>
      </reaction>
      <reaction id="R244" name="conversion of nucleus_Foxo1_Pa0_Pd0_Pe1_pUb0 to nucleus_Foxo1_Pa0_Pd1_Pe1_pUb0 by IKK_P" reversible="false">
        <listOfReactants>
          <speciesReference species="nucleus_Foxo1_Pa0_Pd0_Pe1_pUb0"/>
        </listOfReactants>
        <listOfProducts>
          <speciesReference species="nucleus_Foxo1_Pa0_Pd1_Pe1_pUb0"/>
        </listOfProducts>
        <listOfModifiers>
          <modifierSpeciesReference species="IKK_P"/>
        </listOfModifiers>
        <kineticLaw>
          <math xmlns="http://www.w3.org/1998/Math/MathML">
            <apply>
              <times/>
              <ci> nucleus_Foxo1_Pa0_Pd0_Pe1_pUb0 </ci>
              <ci> IKK_P </ci>
              <ci> by_ikk_phos_factor </ci>
              <ci> kkin </ci>
            </apply>
          </math>
          <listOfParameters>
            <parameter id="kkin" value="5e-05"/>
          </listOfParameters>
        </kineticLaw>
      </reaction>
      <reaction id="R245" name="conversion of dnabound_Foxo1_Pa0_Pd0_Pe1_pUb0 to dnabound_Foxo1_Pa0_Pd1_Pe1_pUb0 by IKK_P" reversible="false">
        <listOfReactants>
          <speciesReference species="dnabound_Foxo1_Pa0_Pd0_Pe1_pUb0"/>
        </listOfReactants>
        <listOfProducts>
          <speciesReference species="dnabound_Foxo1_Pa0_Pd1_Pe1_pUb0"/>
        </listOfProducts>
        <listOfModifiers>
          <modifierSpeciesReference species="IKK_P"/>
        </listOfModifiers>
        <kineticLaw>
          <math xmlns="http://www.w3.org/1998/Math/MathML">
            <apply>
              <times/>
              <ci> dnabound_Foxo1_Pa0_Pd0_Pe1_pUb0 </ci>
              <ci> IKK_P </ci>
              <ci> by_ikk_phos_factor </ci>
              <ci> kkin </ci>
            </apply>
          </math>
          <listOfParameters>
            <parameter id="kkin" value="5e-05"/>
          </listOfParameters>
        </kineticLaw>
      </reaction>
      <reaction id="R246" name="conversion of cytoplasm_Foxo1_Pa0_Pd0_Pe1_pUb1 to cytoplasm_Foxo1_Pa0_Pd1_Pe1_pUb1 by IKK_P" reversible="false">
        <listOfReactants>
          <speciesReference species="cytoplasm_Foxo1_Pa0_Pd0_Pe1_pUb1"/>
        </listOfReactants>
        <listOfProducts>
          <speciesReference species="cytoplasm_Foxo1_Pa0_Pd1_Pe1_pUb1"/>
        </listOfProducts>
        <listOfModifiers>
          <modifierSpeciesReference species="IKK_P"/>
        </listOfModifiers>
        <kineticLaw>
          <math xmlns="http://www.w3.org/1998/Math/MathML">
            <apply>
              <times/>
              <ci> cytoplasm_Foxo1_Pa0_Pd0_Pe1_pUb1 </ci>
              <ci> IKK_P </ci>
              <ci> by_ikk_phos_factor </ci>
              <ci> kkin </ci>
            </apply>
          </math>
          <listOfParameters>
            <parameter id="kkin" value="5e-05"/>
          </listOfParameters>
        </kineticLaw>
      </reaction>
      <reaction id="R247" name="conversion of nucleus_Foxo1_Pa0_Pd0_Pe1_pUb1 to nucleus_Foxo1_Pa0_Pd1_Pe1_pUb1 by IKK_P" reversible="false">
        <listOfReactants>
          <speciesReference species="nucleus_Foxo1_Pa0_Pd0_Pe1_pUb1"/>
        </listOfReactants>
        <listOfProducts>
          <speciesReference species="nucleus_Foxo1_Pa0_Pd1_Pe1_pUb1"/>
        </listOfProducts>
        <listOfModifiers>
          <modifierSpeciesReference species="IKK_P"/>
        </listOfModifiers>
        <kineticLaw>
          <math xmlns="http://www.w3.org/1998/Math/MathML">
            <apply>
              <times/>
              <ci> nucleus_Foxo1_Pa0_Pd0_Pe1_pUb1 </ci>
              <ci> IKK_P </ci>
              <ci> by_ikk_phos_factor </ci>
              <ci> kkin </ci>
            </apply>
          </math>
          <listOfParameters>
            <parameter id="kkin" value="5e-05"/>
          </listOfParameters>
        </kineticLaw>
      </reaction>
      <reaction id="R248" name="conversion of dnabound_Foxo1_Pa0_Pd0_Pe1_pUb1 to dnabound_Foxo1_Pa0_Pd1_Pe1_pUb1 by IKK_P" reversible="false">
        <listOfReactants>
          <speciesReference species="dnabound_Foxo1_Pa0_Pd0_Pe1_pUb1"/>
        </listOfReactants>
        <listOfProducts>
          <speciesReference species="dnabound_Foxo1_Pa0_Pd1_Pe1_pUb1"/>
        </listOfProducts>
        <listOfModifiers>
          <modifierSpeciesReference species="IKK_P"/>
        </listOfModifiers>
        <kineticLaw>
          <math xmlns="http://www.w3.org/1998/Math/MathML">
            <apply>
              <times/>
              <ci> dnabound_Foxo1_Pa0_Pd0_Pe1_pUb1 </ci>
              <ci> IKK_P </ci>
              <ci> by_ikk_phos_factor </ci>
              <ci> kkin </ci>
            </apply>
          </math>
          <listOfParameters>
            <parameter id="kkin" value="5e-05"/>
          </listOfParameters>
        </kineticLaw>
      </reaction>
      <reaction id="R249" name="conversion of cytoplasm_Foxo1_Pa0_Pd1_Pe0_pUb0 to cytoplasm_Foxo1_Pa0_Pd0_Pe0_pUb0 by PP2A" reversible="false">
        <listOfReactants>
          <speciesReference species="cytoplasm_Foxo1_Pa0_Pd1_Pe0_pUb0"/>
        </listOfReactants>
        <listOfProducts>
          <speciesReference species="cytoplasm_Foxo1_Pa0_Pd0_Pe0_pUb0"/>
        </listOfProducts>
        <listOfModifiers>
          <modifierSpeciesReference species="PP2A"/>
        </listOfModifiers>
        <kineticLaw>
          <math xmlns="http://www.w3.org/1998/Math/MathML">
            <apply>
              <times/>
              <ci> cytoplasm_Foxo1_Pa0_Pd1_Pe0_pUb0 </ci>
              <ci> PP2A </ci>
              <ci> kdephos </ci>
            </apply>
          </math>
          <listOfParameters>
            <parameter id="kdephos" value="1e-06"/>
          </listOfParameters>
        </kineticLaw>
      </reaction>
      <reaction id="R250" name="conversion of nucleus_Foxo1_Pa0_Pd1_Pe0_pUb0 to nucleus_Foxo1_Pa0_Pd0_Pe0_pUb0 by PP2A" reversible="false">
        <listOfReactants>
          <speciesReference species="nucleus_Foxo1_Pa0_Pd1_Pe0_pUb0"/>
        </listOfReactants>
        <listOfProducts>
          <speciesReference species="nucleus_Foxo1_Pa0_Pd0_Pe0_pUb0"/>
        </listOfProducts>
        <listOfModifiers>
          <modifierSpeciesReference species="PP2A"/>
        </listOfModifiers>
        <kineticLaw>
          <math xmlns="http://www.w3.org/1998/Math/MathML">
            <apply>
              <times/>
              <ci> nucleus_Foxo1_Pa0_Pd1_Pe0_pUb0 </ci>
              <ci> PP2A </ci>
              <ci> kdephos </ci>
            </apply>
          </math>
          <listOfParameters>
            <parameter id="kdephos" value="1e-06"/>
          </listOfParameters>
        </kineticLaw>
      </reaction>
      <reaction id="R251" name="conversion of dnabound_Foxo1_Pa0_Pd1_Pe0_pUb0 to dnabound_Foxo1_Pa0_Pd0_Pe0_pUb0 by PP2A" reversible="false">
        <listOfReactants>
          <speciesReference species="dnabound_Foxo1_Pa0_Pd1_Pe0_pUb0"/>
        </listOfReactants>
        <listOfProducts>
          <speciesReference species="dnabound_Foxo1_Pa0_Pd0_Pe0_pUb0"/>
        </listOfProducts>
        <listOfModifiers>
          <modifierSpeciesReference species="PP2A"/>
        </listOfModifiers>
        <kineticLaw>
          <math xmlns="http://www.w3.org/1998/Math/MathML">
            <apply>
              <times/>
              <ci> dnabound_Foxo1_Pa0_Pd1_Pe0_pUb0 </ci>
              <ci> PP2A </ci>
              <ci> kdephos </ci>
            </apply>
          </math>
          <listOfParameters>
            <parameter id="kdephos" value="1e-06"/>
          </listOfParameters>
        </kineticLaw>
      </reaction>
      <reaction id="R252" name="conversion of cytoplasm_Foxo1_Pa0_Pd1_Pe0_pUb1 to cytoplasm_Foxo1_Pa0_Pd0_Pe0_pUb1 by PP2A" reversible="false">
        <listOfReactants>
          <speciesReference species="cytoplasm_Foxo1_Pa0_Pd1_Pe0_pUb1"/>
        </listOfReactants>
        <listOfProducts>
          <speciesReference species="cytoplasm_Foxo1_Pa0_Pd0_Pe0_pUb1"/>
        </listOfProducts>
        <listOfModifiers>
          <modifierSpeciesReference species="PP2A"/>
        </listOfModifiers>
        <kineticLaw>
          <math xmlns="http://www.w3.org/1998/Math/MathML">
            <apply>
              <times/>
              <ci> cytoplasm_Foxo1_Pa0_Pd1_Pe0_pUb1 </ci>
              <ci> PP2A </ci>
              <ci> kdephos </ci>
            </apply>
          </math>
          <listOfParameters>
            <parameter id="kdephos" value="1e-06"/>
          </listOfParameters>
        </kineticLaw>
      </reaction>
      <reaction id="R253" name="conversion of nucleus_Foxo1_Pa0_Pd1_Pe0_pUb1 to nucleus_Foxo1_Pa0_Pd0_Pe0_pUb1 by PP2A" reversible="false">
        <listOfReactants>
          <speciesReference species="nucleus_Foxo1_Pa0_Pd1_Pe0_pUb1"/>
        </listOfReactants>
        <listOfProducts>
          <speciesReference species="nucleus_Foxo1_Pa0_Pd0_Pe0_pUb1"/>
        </listOfProducts>
        <listOfModifiers>
          <modifierSpeciesReference species="PP2A"/>
        </listOfModifiers>
        <kineticLaw>
          <math xmlns="http://www.w3.org/1998/Math/MathML">
            <apply>
              <times/>
              <ci> nucleus_Foxo1_Pa0_Pd1_Pe0_pUb1 </ci>
              <ci> PP2A </ci>
              <ci> kdephos </ci>
            </apply>
          </math>
          <listOfParameters>
            <parameter id="kdephos" value="1e-06"/>
          </listOfParameters>
        </kineticLaw>
      </reaction>
      <reaction id="R254" name="conversion of dnabound_Foxo1_Pa0_Pd1_Pe0_pUb1 to dnabound_Foxo1_Pa0_Pd0_Pe0_pUb1 by PP2A" reversible="false">
        <listOfReactants>
          <speciesReference species="dnabound_Foxo1_Pa0_Pd1_Pe0_pUb1"/>
        </listOfReactants>
        <listOfProducts>
          <speciesReference species="dnabound_Foxo1_Pa0_Pd0_Pe0_pUb1"/>
        </listOfProducts>
        <listOfModifiers>
          <modifierSpeciesReference species="PP2A"/>
        </listOfModifiers>
        <kineticLaw>
          <math xmlns="http://www.w3.org/1998/Math/MathML">
            <apply>
              <times/>
              <ci> dnabound_Foxo1_Pa0_Pd1_Pe0_pUb1 </ci>
              <ci> PP2A </ci>
              <ci> kdephos </ci>
            </apply>
          </math>
          <listOfParameters>
            <parameter id="kdephos" value="1e-06"/>
          </listOfParameters>
        </kineticLaw>
      </reaction>
      <reaction id="R255" name="conversion of cytoplasm_Foxo1_Pa0_Pd1_Pe1_pUb0 to cytoplasm_Foxo1_Pa0_Pd0_Pe1_pUb0 by PP2A" reversible="false">
        <listOfReactants>
          <speciesReference species="cytoplasm_Foxo1_Pa0_Pd1_Pe1_pUb0"/>
        </listOfReactants>
        <listOfProducts>
          <speciesReference species="cytoplasm_Foxo1_Pa0_Pd0_Pe1_pUb0"/>
        </listOfProducts>
        <listOfModifiers>
          <modifierSpeciesReference species="PP2A"/>
        </listOfModifiers>
        <kineticLaw>
          <math xmlns="http://www.w3.org/1998/Math/MathML">
            <apply>
              <times/>
              <ci> cytoplasm_Foxo1_Pa0_Pd1_Pe1_pUb0 </ci>
              <ci> PP2A </ci>
              <ci> kdephos </ci>
            </apply>
          </math>
          <listOfParameters>
            <parameter id="kdephos" value="1e-06"/>
          </listOfParameters>
        </kineticLaw>
      </reaction>
      <reaction id="R256" name="conversion of nucleus_Foxo1_Pa0_Pd1_Pe1_pUb0 to nucleus_Foxo1_Pa0_Pd0_Pe1_pUb0 by PP2A" reversible="false">
        <listOfReactants>
          <speciesReference species="nucleus_Foxo1_Pa0_Pd1_Pe1_pUb0"/>
        </listOfReactants>
        <listOfProducts>
          <speciesReference species="nucleus_Foxo1_Pa0_Pd0_Pe1_pUb0"/>
        </listOfProducts>
        <listOfModifiers>
          <modifierSpeciesReference species="PP2A"/>
        </listOfModifiers>
        <kineticLaw>
          <math xmlns="http://www.w3.org/1998/Math/MathML">
            <apply>
              <times/>
              <ci> nucleus_Foxo1_Pa0_Pd1_Pe1_pUb0 </ci>
              <ci> PP2A </ci>
              <ci> kdephos </ci>
            </apply>
          </math>
          <listOfParameters>
            <parameter id="kdephos" value="1e-06"/>
          </listOfParameters>
        </kineticLaw>
      </reaction>
      <reaction id="R257" name="conversion of dnabound_Foxo1_Pa0_Pd1_Pe1_pUb0 to dnabound_Foxo1_Pa0_Pd0_Pe1_pUb0 by PP2A" reversible="false">
        <listOfReactants>
          <speciesReference species="dnabound_Foxo1_Pa0_Pd1_Pe1_pUb0"/>
        </listOfReactants>
        <listOfProducts>
          <speciesReference species="dnabound_Foxo1_Pa0_Pd0_Pe1_pUb0"/>
        </listOfProducts>
        <listOfModifiers>
          <modifierSpeciesReference species="PP2A"/>
        </listOfModifiers>
        <kineticLaw>
          <math xmlns="http://www.w3.org/1998/Math/MathML">
            <apply>
              <times/>
              <ci> dnabound_Foxo1_Pa0_Pd1_Pe1_pUb0 </ci>
              <ci> PP2A </ci>
              <ci> kdephos </ci>
            </apply>
          </math>
          <listOfParameters>
            <parameter id="kdephos" value="1e-06"/>
          </listOfParameters>
        </kineticLaw>
      </reaction>
      <reaction id="R258" name="conversion of cytoplasm_Foxo1_Pa0_Pd1_Pe1_pUb1 to cytoplasm_Foxo1_Pa0_Pd0_Pe1_pUb1 by PP2A" reversible="false">
        <listOfReactants>
          <speciesReference species="cytoplasm_Foxo1_Pa0_Pd1_Pe1_pUb1"/>
        </listOfReactants>
        <listOfProducts>
          <speciesReference species="cytoplasm_Foxo1_Pa0_Pd0_Pe1_pUb1"/>
        </listOfProducts>
        <listOfModifiers>
          <modifierSpeciesReference species="PP2A"/>
        </listOfModifiers>
        <kineticLaw>
          <math xmlns="http://www.w3.org/1998/Math/MathML">
            <apply>
              <times/>
              <ci> cytoplasm_Foxo1_Pa0_Pd1_Pe1_pUb1 </ci>
              <ci> PP2A </ci>
              <ci> kdephos </ci>
            </apply>
          </math>
          <listOfParameters>
            <parameter id="kdephos" value="1e-06"/>
          </listOfParameters>
        </kineticLaw>
      </reaction>
      <reaction id="R259" name="conversion of nucleus_Foxo1_Pa0_Pd1_Pe1_pUb1 to nucleus_Foxo1_Pa0_Pd0_Pe1_pUb1 by PP2A" reversible="false">
        <listOfReactants>
          <speciesReference species="nucleus_Foxo1_Pa0_Pd1_Pe1_pUb1"/>
        </listOfReactants>
        <listOfProducts>
          <speciesReference species="nucleus_Foxo1_Pa0_Pd0_Pe1_pUb1"/>
        </listOfProducts>
        <listOfModifiers>
          <modifierSpeciesReference species="PP2A"/>
        </listOfModifiers>
        <kineticLaw>
          <math xmlns="http://www.w3.org/1998/Math/MathML">
            <apply>
              <times/>
              <ci> nucleus_Foxo1_Pa0_Pd1_Pe1_pUb1 </ci>
              <ci> PP2A </ci>
              <ci> kdephos </ci>
            </apply>
          </math>
          <listOfParameters>
            <parameter id="kdephos" value="1e-06"/>
          </listOfParameters>
        </kineticLaw>
      </reaction>
      <reaction id="R260" name="conversion of dnabound_Foxo1_Pa0_Pd1_Pe1_pUb1 to dnabound_Foxo1_Pa0_Pd0_Pe1_pUb1 by PP2A" reversible="false">
        <listOfReactants>
          <speciesReference species="dnabound_Foxo1_Pa0_Pd1_Pe1_pUb1"/>
        </listOfReactants>
        <listOfProducts>
          <speciesReference species="dnabound_Foxo1_Pa0_Pd0_Pe1_pUb1"/>
        </listOfProducts>
        <listOfModifiers>
          <modifierSpeciesReference species="PP2A"/>
        </listOfModifiers>
        <kineticLaw>
          <math xmlns="http://www.w3.org/1998/Math/MathML">
            <apply>
              <times/>
              <ci> dnabound_Foxo1_Pa0_Pd1_Pe1_pUb1 </ci>
              <ci> PP2A </ci>
              <ci> kdephos </ci>
            </apply>
          </math>
          <listOfParameters>
            <parameter id="kdephos" value="1e-06"/>
          </listOfParameters>
        </kineticLaw>
      </reaction>
      <reaction id="R261" name="conversion of cytoplasm_Foxo1_Pa1_Pd0_Pe0_pUb0 to cytoplasm_Foxo1_Pa1_Pd1_Pe0_pUb0 by IKK_P" reversible="false">
        <listOfReactants>
          <speciesReference species="cytoplasm_Foxo1_Pa1_Pd0_Pe0_pUb0"/>
        </listOfReactants>
        <listOfProducts>
          <speciesReference species="cytoplasm_Foxo1_Pa1_Pd1_Pe0_pUb0"/>
        </listOfProducts>
        <listOfModifiers>
          <modifierSpeciesReference species="IKK_P"/>
        </listOfModifiers>
        <kineticLaw>
          <math xmlns="http://www.w3.org/1998/Math/MathML">
            <apply>
              <times/>
              <ci> cytoplasm_Foxo1_Pa1_Pd0_Pe0_pUb0 </ci>
              <ci> IKK_P </ci>
              <ci> by_ikk_phos_factor </ci>
              <ci> kkin </ci>
            </apply>
          </math>
          <listOfParameters>
            <parameter id="kkin" value="5e-05"/>
          </listOfParameters>
        </kineticLaw>
      </reaction>
      <reaction id="R262" name="conversion of nucleus_Foxo1_Pa1_Pd0_Pe0_pUb0 to nucleus_Foxo1_Pa1_Pd1_Pe0_pUb0 by IKK_P" reversible="false">
        <listOfReactants>
          <speciesReference species="nucleus_Foxo1_Pa1_Pd0_Pe0_pUb0"/>
        </listOfReactants>
        <listOfProducts>
          <speciesReference species="nucleus_Foxo1_Pa1_Pd1_Pe0_pUb0"/>
        </listOfProducts>
        <listOfModifiers>
          <modifierSpeciesReference species="IKK_P"/>
        </listOfModifiers>
        <kineticLaw>
          <math xmlns="http://www.w3.org/1998/Math/MathML">
            <apply>
              <times/>
              <ci> nucleus_Foxo1_Pa1_Pd0_Pe0_pUb0 </ci>
              <ci> IKK_P </ci>
              <ci> by_ikk_phos_factor </ci>
              <ci> kkin </ci>
            </apply>
          </math>
          <listOfParameters>
            <parameter id="kkin" value="5e-05"/>
          </listOfParameters>
        </kineticLaw>
      </reaction>
      <reaction id="R263" name="conversion of dnabound_Foxo1_Pa1_Pd0_Pe0_pUb0 to dnabound_Foxo1_Pa1_Pd1_Pe0_pUb0 by IKK_P" reversible="false">
        <listOfReactants>
          <speciesReference species="dnabound_Foxo1_Pa1_Pd0_Pe0_pUb0"/>
        </listOfReactants>
        <listOfProducts>
          <speciesReference species="dnabound_Foxo1_Pa1_Pd1_Pe0_pUb0"/>
        </listOfProducts>
        <listOfModifiers>
          <modifierSpeciesReference species="IKK_P"/>
        </listOfModifiers>
        <kineticLaw>
          <math xmlns="http://www.w3.org/1998/Math/MathML">
            <apply>
              <times/>
              <ci> dnabound_Foxo1_Pa1_Pd0_Pe0_pUb0 </ci>
              <ci> IKK_P </ci>
              <ci> by_ikk_phos_factor </ci>
              <ci> kkin </ci>
            </apply>
          </math>
          <listOfParameters>
            <parameter id="kkin" value="5e-05"/>
          </listOfParameters>
        </kineticLaw>
      </reaction>
      <reaction id="R264" name="conversion of cytoplasm_Foxo1_Pa1_Pd0_Pe0_pUb1 to cytoplasm_Foxo1_Pa1_Pd1_Pe0_pUb1 by IKK_P" reversible="false">
        <listOfReactants>
          <speciesReference species="cytoplasm_Foxo1_Pa1_Pd0_Pe0_pUb1"/>
        </listOfReactants>
        <listOfProducts>
          <speciesReference species="cytoplasm_Foxo1_Pa1_Pd1_Pe0_pUb1"/>
        </listOfProducts>
        <listOfModifiers>
          <modifierSpeciesReference species="IKK_P"/>
        </listOfModifiers>
        <kineticLaw>
          <math xmlns="http://www.w3.org/1998/Math/MathML">
            <apply>
              <times/>
              <ci> cytoplasm_Foxo1_Pa1_Pd0_Pe0_pUb1 </ci>
              <ci> IKK_P </ci>
              <ci> by_ikk_phos_factor </ci>
              <ci> kkin </ci>
            </apply>
          </math>
          <listOfParameters>
            <parameter id="kkin" value="5e-05"/>
          </listOfParameters>
        </kineticLaw>
      </reaction>
      <reaction id="R265" name="conversion of nucleus_Foxo1_Pa1_Pd0_Pe0_pUb1 to nucleus_Foxo1_Pa1_Pd1_Pe0_pUb1 by IKK_P" reversible="false">
        <listOfReactants>
          <speciesReference species="nucleus_Foxo1_Pa1_Pd0_Pe0_pUb1"/>
        </listOfReactants>
        <listOfProducts>
          <speciesReference species="nucleus_Foxo1_Pa1_Pd1_Pe0_pUb1"/>
        </listOfProducts>
        <listOfModifiers>
          <modifierSpeciesReference species="IKK_P"/>
        </listOfModifiers>
        <kineticLaw>
          <math xmlns="http://www.w3.org/1998/Math/MathML">
            <apply>
              <times/>
              <ci> nucleus_Foxo1_Pa1_Pd0_Pe0_pUb1 </ci>
              <ci> IKK_P </ci>
              <ci> by_ikk_phos_factor </ci>
              <ci> kkin </ci>
            </apply>
          </math>
          <listOfParameters>
            <parameter id="kkin" value="5e-05"/>
          </listOfParameters>
        </kineticLaw>
      </reaction>
      <reaction id="R266" name="conversion of dnabound_Foxo1_Pa1_Pd0_Pe0_pUb1 to dnabound_Foxo1_Pa1_Pd1_Pe0_pUb1 by IKK_P" reversible="false">
        <listOfReactants>
          <speciesReference species="dnabound_Foxo1_Pa1_Pd0_Pe0_pUb1"/>
        </listOfReactants>
        <listOfProducts>
          <speciesReference species="dnabound_Foxo1_Pa1_Pd1_Pe0_pUb1"/>
        </listOfProducts>
        <listOfModifiers>
          <modifierSpeciesReference species="IKK_P"/>
        </listOfModifiers>
        <kineticLaw>
          <math xmlns="http://www.w3.org/1998/Math/MathML">
            <apply>
              <times/>
              <ci> dnabound_Foxo1_Pa1_Pd0_Pe0_pUb1 </ci>
              <ci> IKK_P </ci>
              <ci> by_ikk_phos_factor </ci>
              <ci> kkin </ci>
            </apply>
          </math>
          <listOfParameters>
            <parameter id="kkin" value="5e-05"/>
          </listOfParameters>
        </kineticLaw>
      </reaction>
      <reaction id="R267" name="conversion of cytoplasm_Foxo1_Pa1_Pd0_Pe1_pUb0 to cytoplasm_Foxo1_Pa1_Pd1_Pe1_pUb0 by IKK_P" reversible="false">
        <listOfReactants>
          <speciesReference species="cytoplasm_Foxo1_Pa1_Pd0_Pe1_pUb0"/>
        </listOfReactants>
        <listOfProducts>
          <speciesReference species="cytoplasm_Foxo1_Pa1_Pd1_Pe1_pUb0"/>
        </listOfProducts>
        <listOfModifiers>
          <modifierSpeciesReference species="IKK_P"/>
        </listOfModifiers>
        <kineticLaw>
          <math xmlns="http://www.w3.org/1998/Math/MathML">
            <apply>
              <times/>
              <ci> cytoplasm_Foxo1_Pa1_Pd0_Pe1_pUb0 </ci>
              <ci> IKK_P </ci>
              <ci> by_ikk_phos_factor </ci>
              <ci> kkin </ci>
            </apply>
          </math>
          <listOfParameters>
            <parameter id="kkin" value="5e-05"/>
          </listOfParameters>
        </kineticLaw>
      </reaction>
      <reaction id="R268" name="conversion of nucleus_Foxo1_Pa1_Pd0_Pe1_pUb0 to nucleus_Foxo1_Pa1_Pd1_Pe1_pUb0 by IKK_P" reversible="false">
        <listOfReactants>
          <speciesReference species="nucleus_Foxo1_Pa1_Pd0_Pe1_pUb0"/>
        </listOfReactants>
        <listOfProducts>
          <speciesReference species="nucleus_Foxo1_Pa1_Pd1_Pe1_pUb0"/>
        </listOfProducts>
        <listOfModifiers>
          <modifierSpeciesReference species="IKK_P"/>
        </listOfModifiers>
        <kineticLaw>
          <math xmlns="http://www.w3.org/1998/Math/MathML">
            <apply>
              <times/>
              <ci> nucleus_Foxo1_Pa1_Pd0_Pe1_pUb0 </ci>
              <ci> IKK_P </ci>
              <ci> by_ikk_phos_factor </ci>
              <ci> kkin </ci>
            </apply>
          </math>
          <listOfParameters>
            <parameter id="kkin" value="5e-05"/>
          </listOfParameters>
        </kineticLaw>
      </reaction>
      <reaction id="R269" name="conversion of dnabound_Foxo1_Pa1_Pd0_Pe1_pUb0 to dnabound_Foxo1_Pa1_Pd1_Pe1_pUb0 by IKK_P" reversible="false">
        <listOfReactants>
          <speciesReference species="dnabound_Foxo1_Pa1_Pd0_Pe1_pUb0"/>
        </listOfReactants>
        <listOfProducts>
          <speciesReference species="dnabound_Foxo1_Pa1_Pd1_Pe1_pUb0"/>
        </listOfProducts>
        <listOfModifiers>
          <modifierSpeciesReference species="IKK_P"/>
        </listOfModifiers>
        <kineticLaw>
          <math xmlns="http://www.w3.org/1998/Math/MathML">
            <apply>
              <times/>
              <ci> dnabound_Foxo1_Pa1_Pd0_Pe1_pUb0 </ci>
              <ci> IKK_P </ci>
              <ci> by_ikk_phos_factor </ci>
              <ci> kkin </ci>
            </apply>
          </math>
          <listOfParameters>
            <parameter id="kkin" value="5e-05"/>
          </listOfParameters>
        </kineticLaw>
      </reaction>
      <reaction id="R270" name="conversion of cytoplasm_Foxo1_Pa1_Pd0_Pe1_pUb1 to cytoplasm_Foxo1_Pa1_Pd1_Pe1_pUb1 by IKK_P" reversible="false">
        <listOfReactants>
          <speciesReference species="cytoplasm_Foxo1_Pa1_Pd0_Pe1_pUb1"/>
        </listOfReactants>
        <listOfProducts>
          <speciesReference species="cytoplasm_Foxo1_Pa1_Pd1_Pe1_pUb1"/>
        </listOfProducts>
        <listOfModifiers>
          <modifierSpeciesReference species="IKK_P"/>
        </listOfModifiers>
        <kineticLaw>
          <math xmlns="http://www.w3.org/1998/Math/MathML">
            <apply>
              <times/>
              <ci> cytoplasm_Foxo1_Pa1_Pd0_Pe1_pUb1 </ci>
              <ci> IKK_P </ci>
              <ci> by_ikk_phos_factor </ci>
              <ci> kkin </ci>
            </apply>
          </math>
          <listOfParameters>
            <parameter id="kkin" value="5e-05"/>
          </listOfParameters>
        </kineticLaw>
      </reaction>
      <reaction id="R271" name="conversion of nucleus_Foxo1_Pa1_Pd0_Pe1_pUb1 to nucleus_Foxo1_Pa1_Pd1_Pe1_pUb1 by IKK_P" reversible="false">
        <listOfReactants>
          <speciesReference species="nucleus_Foxo1_Pa1_Pd0_Pe1_pUb1"/>
        </listOfReactants>
        <listOfProducts>
          <speciesReference species="nucleus_Foxo1_Pa1_Pd1_Pe1_pUb1"/>
        </listOfProducts>
        <listOfModifiers>
          <modifierSpeciesReference species="IKK_P"/>
        </listOfModifiers>
        <kineticLaw>
          <math xmlns="http://www.w3.org/1998/Math/MathML">
            <apply>
              <times/>
              <ci> nucleus_Foxo1_Pa1_Pd0_Pe1_pUb1 </ci>
              <ci> IKK_P </ci>
              <ci> by_ikk_phos_factor </ci>
              <ci> kkin </ci>
            </apply>
          </math>
          <listOfParameters>
            <parameter id="kkin" value="5e-05"/>
          </listOfParameters>
        </kineticLaw>
      </reaction>
      <reaction id="R272" name="conversion of dnabound_Foxo1_Pa1_Pd0_Pe1_pUb1 to dnabound_Foxo1_Pa1_Pd1_Pe1_pUb1 by IKK_P" reversible="false">
        <listOfReactants>
          <speciesReference species="dnabound_Foxo1_Pa1_Pd0_Pe1_pUb1"/>
        </listOfReactants>
        <listOfProducts>
          <speciesReference species="dnabound_Foxo1_Pa1_Pd1_Pe1_pUb1"/>
        </listOfProducts>
        <listOfModifiers>
          <modifierSpeciesReference species="IKK_P"/>
        </listOfModifiers>
        <kineticLaw>
          <math xmlns="http://www.w3.org/1998/Math/MathML">
            <apply>
              <times/>
              <ci> dnabound_Foxo1_Pa1_Pd0_Pe1_pUb1 </ci>
              <ci> IKK_P </ci>
              <ci> by_ikk_phos_factor </ci>
              <ci> kkin </ci>
            </apply>
          </math>
          <listOfParameters>
            <parameter id="kkin" value="5e-05"/>
          </listOfParameters>
        </kineticLaw>
      </reaction>
      <reaction id="R273" name="conversion of cytoplasm_Foxo1_Pa1_Pd1_Pe0_pUb0 to cytoplasm_Foxo1_Pa1_Pd0_Pe0_pUb0 by PP2A" reversible="false">
        <listOfReactants>
          <speciesReference species="cytoplasm_Foxo1_Pa1_Pd1_Pe0_pUb0"/>
        </listOfReactants>
        <listOfProducts>
          <speciesReference species="cytoplasm_Foxo1_Pa1_Pd0_Pe0_pUb0"/>
        </listOfProducts>
        <listOfModifiers>
          <modifierSpeciesReference species="PP2A"/>
        </listOfModifiers>
        <kineticLaw>
          <math xmlns="http://www.w3.org/1998/Math/MathML">
            <apply>
              <times/>
              <ci> cytoplasm_Foxo1_Pa1_Pd1_Pe0_pUb0 </ci>
              <ci> PP2A </ci>
              <ci> kdephos </ci>
            </apply>
          </math>
          <listOfParameters>
            <parameter id="kdephos" value="1e-06"/>
          </listOfParameters>
        </kineticLaw>
      </reaction>
      <reaction id="R274" name="conversion of nucleus_Foxo1_Pa1_Pd1_Pe0_pUb0 to nucleus_Foxo1_Pa1_Pd0_Pe0_pUb0 by PP2A" reversible="false">
        <listOfReactants>
          <speciesReference species="nucleus_Foxo1_Pa1_Pd1_Pe0_pUb0"/>
        </listOfReactants>
        <listOfProducts>
          <speciesReference species="nucleus_Foxo1_Pa1_Pd0_Pe0_pUb0"/>
        </listOfProducts>
        <listOfModifiers>
          <modifierSpeciesReference species="PP2A"/>
        </listOfModifiers>
        <kineticLaw>
          <math xmlns="http://www.w3.org/1998/Math/MathML">
            <apply>
              <times/>
              <ci> nucleus_Foxo1_Pa1_Pd1_Pe0_pUb0 </ci>
              <ci> PP2A </ci>
              <ci> kdephos </ci>
            </apply>
          </math>
          <listOfParameters>
            <parameter id="kdephos" value="1e-06"/>
          </listOfParameters>
        </kineticLaw>
      </reaction>
      <reaction id="R275" name="conversion of dnabound_Foxo1_Pa1_Pd1_Pe0_pUb0 to dnabound_Foxo1_Pa1_Pd0_Pe0_pUb0 by PP2A" reversible="false">
        <listOfReactants>
          <speciesReference species="dnabound_Foxo1_Pa1_Pd1_Pe0_pUb0"/>
        </listOfReactants>
        <listOfProducts>
          <speciesReference species="dnabound_Foxo1_Pa1_Pd0_Pe0_pUb0"/>
        </listOfProducts>
        <listOfModifiers>
          <modifierSpeciesReference species="PP2A"/>
        </listOfModifiers>
        <kineticLaw>
          <math xmlns="http://www.w3.org/1998/Math/MathML">
            <apply>
              <times/>
              <ci> dnabound_Foxo1_Pa1_Pd1_Pe0_pUb0 </ci>
              <ci> PP2A </ci>
              <ci> kdephos </ci>
            </apply>
          </math>
          <listOfParameters>
            <parameter id="kdephos" value="1e-06"/>
          </listOfParameters>
        </kineticLaw>
      </reaction>
      <reaction id="R276" name="conversion of cytoplasm_Foxo1_Pa1_Pd1_Pe0_pUb1 to cytoplasm_Foxo1_Pa1_Pd0_Pe0_pUb1 by PP2A" reversible="false">
        <listOfReactants>
          <speciesReference species="cytoplasm_Foxo1_Pa1_Pd1_Pe0_pUb1"/>
        </listOfReactants>
        <listOfProducts>
          <speciesReference species="cytoplasm_Foxo1_Pa1_Pd0_Pe0_pUb1"/>
        </listOfProducts>
        <listOfModifiers>
          <modifierSpeciesReference species="PP2A"/>
        </listOfModifiers>
        <kineticLaw>
          <math xmlns="http://www.w3.org/1998/Math/MathML">
            <apply>
              <times/>
              <ci> cytoplasm_Foxo1_Pa1_Pd1_Pe0_pUb1 </ci>
              <ci> PP2A </ci>
              <ci> kdephos </ci>
            </apply>
          </math>
          <listOfParameters>
            <parameter id="kdephos" value="1e-06"/>
          </listOfParameters>
        </kineticLaw>
      </reaction>
      <reaction id="R277" name="conversion of nucleus_Foxo1_Pa1_Pd1_Pe0_pUb1 to nucleus_Foxo1_Pa1_Pd0_Pe0_pUb1 by PP2A" reversible="false">
        <listOfReactants>
          <speciesReference species="nucleus_Foxo1_Pa1_Pd1_Pe0_pUb1"/>
        </listOfReactants>
        <listOfProducts>
          <speciesReference species="nucleus_Foxo1_Pa1_Pd0_Pe0_pUb1"/>
        </listOfProducts>
        <listOfModifiers>
          <modifierSpeciesReference species="PP2A"/>
        </listOfModifiers>
        <kineticLaw>
          <math xmlns="http://www.w3.org/1998/Math/MathML">
            <apply>
              <times/>
              <ci> nucleus_Foxo1_Pa1_Pd1_Pe0_pUb1 </ci>
              <ci> PP2A </ci>
              <ci> kdephos </ci>
            </apply>
          </math>
          <listOfParameters>
            <parameter id="kdephos" value="1e-06"/>
          </listOfParameters>
        </kineticLaw>
      </reaction>
      <reaction id="R278" name="conversion of dnabound_Foxo1_Pa1_Pd1_Pe0_pUb1 to dnabound_Foxo1_Pa1_Pd0_Pe0_pUb1 by PP2A" reversible="false">
        <listOfReactants>
          <speciesReference species="dnabound_Foxo1_Pa1_Pd1_Pe0_pUb1"/>
        </listOfReactants>
        <listOfProducts>
          <speciesReference species="dnabound_Foxo1_Pa1_Pd0_Pe0_pUb1"/>
        </listOfProducts>
        <listOfModifiers>
          <modifierSpeciesReference species="PP2A"/>
        </listOfModifiers>
        <kineticLaw>
          <math xmlns="http://www.w3.org/1998/Math/MathML">
            <apply>
              <times/>
              <ci> dnabound_Foxo1_Pa1_Pd1_Pe0_pUb1 </ci>
              <ci> PP2A </ci>
              <ci> kdephos </ci>
            </apply>
          </math>
          <listOfParameters>
            <parameter id="kdephos" value="1e-06"/>
          </listOfParameters>
        </kineticLaw>
      </reaction>
      <reaction id="R279" name="conversion of cytoplasm_Foxo1_Pa1_Pd1_Pe1_pUb0 to cytoplasm_Foxo1_Pa1_Pd0_Pe1_pUb0 by PP2A" reversible="false">
        <listOfReactants>
          <speciesReference species="cytoplasm_Foxo1_Pa1_Pd1_Pe1_pUb0"/>
        </listOfReactants>
        <listOfProducts>
          <speciesReference species="cytoplasm_Foxo1_Pa1_Pd0_Pe1_pUb0"/>
        </listOfProducts>
        <listOfModifiers>
          <modifierSpeciesReference species="PP2A"/>
        </listOfModifiers>
        <kineticLaw>
          <math xmlns="http://www.w3.org/1998/Math/MathML">
            <apply>
              <times/>
              <ci> cytoplasm_Foxo1_Pa1_Pd1_Pe1_pUb0 </ci>
              <ci> PP2A </ci>
              <ci> kdephos </ci>
            </apply>
          </math>
          <listOfParameters>
            <parameter id="kdephos" value="1e-06"/>
          </listOfParameters>
        </kineticLaw>
      </reaction>
      <reaction id="R280" name="conversion of nucleus_Foxo1_Pa1_Pd1_Pe1_pUb0 to nucleus_Foxo1_Pa1_Pd0_Pe1_pUb0 by PP2A" reversible="false">
        <listOfReactants>
          <speciesReference species="nucleus_Foxo1_Pa1_Pd1_Pe1_pUb0"/>
        </listOfReactants>
        <listOfProducts>
          <speciesReference species="nucleus_Foxo1_Pa1_Pd0_Pe1_pUb0"/>
        </listOfProducts>
        <listOfModifiers>
          <modifierSpeciesReference species="PP2A"/>
        </listOfModifiers>
        <kineticLaw>
          <math xmlns="http://www.w3.org/1998/Math/MathML">
            <apply>
              <times/>
              <ci> nucleus_Foxo1_Pa1_Pd1_Pe1_pUb0 </ci>
              <ci> PP2A </ci>
              <ci> kdephos </ci>
            </apply>
          </math>
          <listOfParameters>
            <parameter id="kdephos" value="1e-06"/>
          </listOfParameters>
        </kineticLaw>
      </reaction>
      <reaction id="R281" name="conversion of dnabound_Foxo1_Pa1_Pd1_Pe1_pUb0 to dnabound_Foxo1_Pa1_Pd0_Pe1_pUb0 by PP2A" reversible="false">
        <listOfReactants>
          <speciesReference species="dnabound_Foxo1_Pa1_Pd1_Pe1_pUb0"/>
        </listOfReactants>
        <listOfProducts>
          <speciesReference species="dnabound_Foxo1_Pa1_Pd0_Pe1_pUb0"/>
        </listOfProducts>
        <listOfModifiers>
          <modifierSpeciesReference species="PP2A"/>
        </listOfModifiers>
        <kineticLaw>
          <math xmlns="http://www.w3.org/1998/Math/MathML">
            <apply>
              <times/>
              <ci> dnabound_Foxo1_Pa1_Pd1_Pe1_pUb0 </ci>
              <ci> PP2A </ci>
              <ci> kdephos </ci>
            </apply>
          </math>
          <listOfParameters>
            <parameter id="kdephos" value="1e-06"/>
          </listOfParameters>
        </kineticLaw>
      </reaction>
      <reaction id="R282" name="conversion of cytoplasm_Foxo1_Pa1_Pd1_Pe1_pUb1 to cytoplasm_Foxo1_Pa1_Pd0_Pe1_pUb1 by PP2A" reversible="false">
        <listOfReactants>
          <speciesReference species="cytoplasm_Foxo1_Pa1_Pd1_Pe1_pUb1"/>
        </listOfReactants>
        <listOfProducts>
          <speciesReference species="cytoplasm_Foxo1_Pa1_Pd0_Pe1_pUb1"/>
        </listOfProducts>
        <listOfModifiers>
          <modifierSpeciesReference species="PP2A"/>
        </listOfModifiers>
        <kineticLaw>
          <math xmlns="http://www.w3.org/1998/Math/MathML">
            <apply>
              <times/>
              <ci> cytoplasm_Foxo1_Pa1_Pd1_Pe1_pUb1 </ci>
              <ci> PP2A </ci>
              <ci> kdephos </ci>
            </apply>
          </math>
          <listOfParameters>
            <parameter id="kdephos" value="1e-06"/>
          </listOfParameters>
        </kineticLaw>
      </reaction>
      <reaction id="R283" name="conversion of nucleus_Foxo1_Pa1_Pd1_Pe1_pUb1 to nucleus_Foxo1_Pa1_Pd0_Pe1_pUb1 by PP2A" reversible="false">
        <listOfReactants>
          <speciesReference species="nucleus_Foxo1_Pa1_Pd1_Pe1_pUb1"/>
        </listOfReactants>
        <listOfProducts>
          <speciesReference species="nucleus_Foxo1_Pa1_Pd0_Pe1_pUb1"/>
        </listOfProducts>
        <listOfModifiers>
          <modifierSpeciesReference species="PP2A"/>
        </listOfModifiers>
        <kineticLaw>
          <math xmlns="http://www.w3.org/1998/Math/MathML">
            <apply>
              <times/>
              <ci> nucleus_Foxo1_Pa1_Pd1_Pe1_pUb1 </ci>
              <ci> PP2A </ci>
              <ci> kdephos </ci>
            </apply>
          </math>
          <listOfParameters>
            <parameter id="kdephos" value="1e-06"/>
          </listOfParameters>
        </kineticLaw>
      </reaction>
      <reaction id="R284" name="conversion of dnabound_Foxo1_Pa1_Pd1_Pe1_pUb1 to dnabound_Foxo1_Pa1_Pd0_Pe1_pUb1 by PP2A" reversible="false">
        <listOfReactants>
          <speciesReference species="dnabound_Foxo1_Pa1_Pd1_Pe1_pUb1"/>
        </listOfReactants>
        <listOfProducts>
          <speciesReference species="dnabound_Foxo1_Pa1_Pd0_Pe1_pUb1"/>
        </listOfProducts>
        <listOfModifiers>
          <modifierSpeciesReference species="PP2A"/>
        </listOfModifiers>
        <kineticLaw>
          <math xmlns="http://www.w3.org/1998/Math/MathML">
            <apply>
              <times/>
              <ci> dnabound_Foxo1_Pa1_Pd1_Pe1_pUb1 </ci>
              <ci> PP2A </ci>
              <ci> kdephos </ci>
            </apply>
          </math>
          <listOfParameters>
            <parameter id="kdephos" value="1e-06"/>
          </listOfParameters>
        </kineticLaw>
      </reaction>
      <reaction id="R285" name="conversion of cytoplasm_Foxo1_Pa0_Pd0_Pe0_pUb0 to cytoplasm_Foxo1_Pa0_Pd0_Pe1_pUb0 by JNK_P" reversible="false">
        <listOfReactants>
          <speciesReference species="cytoplasm_Foxo1_Pa0_Pd0_Pe0_pUb0"/>
        </listOfReactants>
        <listOfProducts>
          <speciesReference species="cytoplasm_Foxo1_Pa0_Pd0_Pe1_pUb0"/>
        </listOfProducts>
        <listOfModifiers>
          <modifierSpeciesReference species="JNK_P"/>
        </listOfModifiers>
        <kineticLaw>
          <math xmlns="http://www.w3.org/1998/Math/MathML">
            <apply>
              <times/>
              <ci> cytoplasm_Foxo1_Pa0_Pd0_Pe0_pUb0 </ci>
              <ci> JNK_P </ci>
              <ci> by_jnk_phos_factor </ci>
              <ci> kkin </ci>
            </apply>
          </math>
          <listOfParameters>
            <parameter id="kkin" value="5e-05"/>
          </listOfParameters>
        </kineticLaw>
      </reaction>
      <reaction id="R286" name="conversion of nucleus_Foxo1_Pa0_Pd0_Pe0_pUb0 to nucleus_Foxo1_Pa0_Pd0_Pe1_pUb0 by JNK_P" reversible="false">
        <listOfReactants>
          <speciesReference species="nucleus_Foxo1_Pa0_Pd0_Pe0_pUb0"/>
        </listOfReactants>
        <listOfProducts>
          <speciesReference species="nucleus_Foxo1_Pa0_Pd0_Pe1_pUb0"/>
        </listOfProducts>
        <listOfModifiers>
          <modifierSpeciesReference species="JNK_P"/>
        </listOfModifiers>
        <kineticLaw>
          <math xmlns="http://www.w3.org/1998/Math/MathML">
            <apply>
              <times/>
              <ci> nucleus_Foxo1_Pa0_Pd0_Pe0_pUb0 </ci>
              <ci> JNK_P </ci>
              <ci> by_jnk_phos_factor </ci>
              <ci> kkin </ci>
            </apply>
          </math>
          <listOfParameters>
            <parameter id="kkin" value="5e-05"/>
          </listOfParameters>
        </kineticLaw>
      </reaction>
      <reaction id="R287" name="conversion of dnabound_Foxo1_Pa0_Pd0_Pe0_pUb0 to dnabound_Foxo1_Pa0_Pd0_Pe1_pUb0 by JNK_P" reversible="false">
        <listOfReactants>
          <speciesReference species="dnabound_Foxo1_Pa0_Pd0_Pe0_pUb0"/>
        </listOfReactants>
        <listOfProducts>
          <speciesReference species="dnabound_Foxo1_Pa0_Pd0_Pe1_pUb0"/>
        </listOfProducts>
        <listOfModifiers>
          <modifierSpeciesReference species="JNK_P"/>
        </listOfModifiers>
        <kineticLaw>
          <math xmlns="http://www.w3.org/1998/Math/MathML">
            <apply>
              <times/>
              <ci> dnabound_Foxo1_Pa0_Pd0_Pe0_pUb0 </ci>
              <ci> JNK_P </ci>
              <ci> by_jnk_phos_factor </ci>
              <ci> kkin </ci>
            </apply>
          </math>
          <listOfParameters>
            <parameter id="kkin" value="5e-05"/>
          </listOfParameters>
        </kineticLaw>
      </reaction>
      <reaction id="R288" name="conversion of cytoplasm_Foxo1_Pa0_Pd0_Pe0_pUb1 to cytoplasm_Foxo1_Pa0_Pd0_Pe1_pUb1 by JNK_P" reversible="false">
        <listOfReactants>
          <speciesReference species="cytoplasm_Foxo1_Pa0_Pd0_Pe0_pUb1"/>
        </listOfReactants>
        <listOfProducts>
          <speciesReference species="cytoplasm_Foxo1_Pa0_Pd0_Pe1_pUb1"/>
        </listOfProducts>
        <listOfModifiers>
          <modifierSpeciesReference species="JNK_P"/>
        </listOfModifiers>
        <kineticLaw>
          <math xmlns="http://www.w3.org/1998/Math/MathML">
            <apply>
              <times/>
              <ci> cytoplasm_Foxo1_Pa0_Pd0_Pe0_pUb1 </ci>
              <ci> JNK_P </ci>
              <ci> by_jnk_phos_factor </ci>
              <ci> kkin </ci>
            </apply>
          </math>
          <listOfParameters>
            <parameter id="kkin" value="5e-05"/>
          </listOfParameters>
        </kineticLaw>
      </reaction>
      <reaction id="R289" name="conversion of nucleus_Foxo1_Pa0_Pd0_Pe0_pUb1 to nucleus_Foxo1_Pa0_Pd0_Pe1_pUb1 by JNK_P" reversible="false">
        <listOfReactants>
          <speciesReference species="nucleus_Foxo1_Pa0_Pd0_Pe0_pUb1"/>
        </listOfReactants>
        <listOfProducts>
          <speciesReference species="nucleus_Foxo1_Pa0_Pd0_Pe1_pUb1"/>
        </listOfProducts>
        <listOfModifiers>
          <modifierSpeciesReference species="JNK_P"/>
        </listOfModifiers>
        <kineticLaw>
          <math xmlns="http://www.w3.org/1998/Math/MathML">
            <apply>
              <times/>
              <ci> nucleus_Foxo1_Pa0_Pd0_Pe0_pUb1 </ci>
              <ci> JNK_P </ci>
              <ci> by_jnk_phos_factor </ci>
              <ci> kkin </ci>
            </apply>
          </math>
          <listOfParameters>
            <parameter id="kkin" value="5e-05"/>
          </listOfParameters>
        </kineticLaw>
      </reaction>
      <reaction id="R290" name="conversion of dnabound_Foxo1_Pa0_Pd0_Pe0_pUb1 to dnabound_Foxo1_Pa0_Pd0_Pe1_pUb1 by JNK_P" reversible="false">
        <listOfReactants>
          <speciesReference species="dnabound_Foxo1_Pa0_Pd0_Pe0_pUb1"/>
        </listOfReactants>
        <listOfProducts>
          <speciesReference species="dnabound_Foxo1_Pa0_Pd0_Pe1_pUb1"/>
        </listOfProducts>
        <listOfModifiers>
          <modifierSpeciesReference species="JNK_P"/>
        </listOfModifiers>
        <kineticLaw>
          <math xmlns="http://www.w3.org/1998/Math/MathML">
            <apply>
              <times/>
              <ci> dnabound_Foxo1_Pa0_Pd0_Pe0_pUb1 </ci>
              <ci> JNK_P </ci>
              <ci> by_jnk_phos_factor </ci>
              <ci> kkin </ci>
            </apply>
          </math>
          <listOfParameters>
            <parameter id="kkin" value="5e-05"/>
          </listOfParameters>
        </kineticLaw>
      </reaction>
      <reaction id="R291" name="conversion of cytoplasm_Foxo1_Pa0_Pd0_Pe1_pUb0 to cytoplasm_Foxo1_Pa0_Pd0_Pe0_pUb0 by PP2A" reversible="false">
        <listOfReactants>
          <speciesReference species="cytoplasm_Foxo1_Pa0_Pd0_Pe1_pUb0"/>
        </listOfReactants>
        <listOfProducts>
          <speciesReference species="cytoplasm_Foxo1_Pa0_Pd0_Pe0_pUb0"/>
        </listOfProducts>
        <listOfModifiers>
          <modifierSpeciesReference species="PP2A"/>
        </listOfModifiers>
        <kineticLaw>
          <math xmlns="http://www.w3.org/1998/Math/MathML">
            <apply>
              <times/>
              <ci> cytoplasm_Foxo1_Pa0_Pd0_Pe1_pUb0 </ci>
              <ci> PP2A </ci>
              <ci> kdephos </ci>
            </apply>
          </math>
          <listOfParameters>
            <parameter id="kdephos" value="1e-06"/>
          </listOfParameters>
        </kineticLaw>
      </reaction>
      <reaction id="R292" name="conversion of nucleus_Foxo1_Pa0_Pd0_Pe1_pUb0 to nucleus_Foxo1_Pa0_Pd0_Pe0_pUb0 by PP2A" reversible="false">
        <listOfReactants>
          <speciesReference species="nucleus_Foxo1_Pa0_Pd0_Pe1_pUb0"/>
        </listOfReactants>
        <listOfProducts>
          <speciesReference species="nucleus_Foxo1_Pa0_Pd0_Pe0_pUb0"/>
        </listOfProducts>
        <listOfModifiers>
          <modifierSpeciesReference species="PP2A"/>
        </listOfModifiers>
        <kineticLaw>
          <math xmlns="http://www.w3.org/1998/Math/MathML">
            <apply>
              <times/>
              <ci> nucleus_Foxo1_Pa0_Pd0_Pe1_pUb0 </ci>
              <ci> PP2A </ci>
              <ci> kdephos </ci>
            </apply>
          </math>
          <listOfParameters>
            <parameter id="kdephos" value="1e-06"/>
          </listOfParameters>
        </kineticLaw>
      </reaction>
      <reaction id="R293" name="conversion of dnabound_Foxo1_Pa0_Pd0_Pe1_pUb0 to dnabound_Foxo1_Pa0_Pd0_Pe0_pUb0 by PP2A" reversible="false">
        <listOfReactants>
          <speciesReference species="dnabound_Foxo1_Pa0_Pd0_Pe1_pUb0"/>
        </listOfReactants>
        <listOfProducts>
          <speciesReference species="dnabound_Foxo1_Pa0_Pd0_Pe0_pUb0"/>
        </listOfProducts>
        <listOfModifiers>
          <modifierSpeciesReference species="PP2A"/>
        </listOfModifiers>
        <kineticLaw>
          <math xmlns="http://www.w3.org/1998/Math/MathML">
            <apply>
              <times/>
              <ci> dnabound_Foxo1_Pa0_Pd0_Pe1_pUb0 </ci>
              <ci> PP2A </ci>
              <ci> kdephos </ci>
            </apply>
          </math>
          <listOfParameters>
            <parameter id="kdephos" value="1e-06"/>
          </listOfParameters>
        </kineticLaw>
      </reaction>
      <reaction id="R294" name="conversion of cytoplasm_Foxo1_Pa0_Pd0_Pe1_pUb1 to cytoplasm_Foxo1_Pa0_Pd0_Pe0_pUb1 by PP2A" reversible="false">
        <listOfReactants>
          <speciesReference species="cytoplasm_Foxo1_Pa0_Pd0_Pe1_pUb1"/>
        </listOfReactants>
        <listOfProducts>
          <speciesReference species="cytoplasm_Foxo1_Pa0_Pd0_Pe0_pUb1"/>
        </listOfProducts>
        <listOfModifiers>
          <modifierSpeciesReference species="PP2A"/>
        </listOfModifiers>
        <kineticLaw>
          <math xmlns="http://www.w3.org/1998/Math/MathML">
            <apply>
              <times/>
              <ci> cytoplasm_Foxo1_Pa0_Pd0_Pe1_pUb1 </ci>
              <ci> PP2A </ci>
              <ci> kdephos </ci>
            </apply>
          </math>
          <listOfParameters>
            <parameter id="kdephos" value="1e-06"/>
          </listOfParameters>
        </kineticLaw>
      </reaction>
      <reaction id="R295" name="conversion of nucleus_Foxo1_Pa0_Pd0_Pe1_pUb1 to nucleus_Foxo1_Pa0_Pd0_Pe0_pUb1 by PP2A" reversible="false">
        <listOfReactants>
          <speciesReference species="nucleus_Foxo1_Pa0_Pd0_Pe1_pUb1"/>
        </listOfReactants>
        <listOfProducts>
          <speciesReference species="nucleus_Foxo1_Pa0_Pd0_Pe0_pUb1"/>
        </listOfProducts>
        <listOfModifiers>
          <modifierSpeciesReference species="PP2A"/>
        </listOfModifiers>
        <kineticLaw>
          <math xmlns="http://www.w3.org/1998/Math/MathML">
            <apply>
              <times/>
              <ci> nucleus_Foxo1_Pa0_Pd0_Pe1_pUb1 </ci>
              <ci> PP2A </ci>
              <ci> kdephos </ci>
            </apply>
          </math>
          <listOfParameters>
            <parameter id="kdephos" value="1e-06"/>
          </listOfParameters>
        </kineticLaw>
      </reaction>
      <reaction id="R296" name="conversion of dnabound_Foxo1_Pa0_Pd0_Pe1_pUb1 to dnabound_Foxo1_Pa0_Pd0_Pe0_pUb1 by PP2A" reversible="false">
        <listOfReactants>
          <speciesReference species="dnabound_Foxo1_Pa0_Pd0_Pe1_pUb1"/>
        </listOfReactants>
        <listOfProducts>
          <speciesReference species="dnabound_Foxo1_Pa0_Pd0_Pe0_pUb1"/>
        </listOfProducts>
        <listOfModifiers>
          <modifierSpeciesReference species="PP2A"/>
        </listOfModifiers>
        <kineticLaw>
          <math xmlns="http://www.w3.org/1998/Math/MathML">
            <apply>
              <times/>
              <ci> dnabound_Foxo1_Pa0_Pd0_Pe1_pUb1 </ci>
              <ci> PP2A </ci>
              <ci> kdephos </ci>
            </apply>
          </math>
          <listOfParameters>
            <parameter id="kdephos" value="1e-06"/>
          </listOfParameters>
        </kineticLaw>
      </reaction>
      <reaction id="R297" name="conversion of cytoplasm_Foxo1_Pa0_Pd1_Pe0_pUb0 to cytoplasm_Foxo1_Pa0_Pd1_Pe1_pUb0 by JNK_P" reversible="false">
        <listOfReactants>
          <speciesReference species="cytoplasm_Foxo1_Pa0_Pd1_Pe0_pUb0"/>
        </listOfReactants>
        <listOfProducts>
          <speciesReference species="cytoplasm_Foxo1_Pa0_Pd1_Pe1_pUb0"/>
        </listOfProducts>
        <listOfModifiers>
          <modifierSpeciesReference species="JNK_P"/>
        </listOfModifiers>
        <kineticLaw>
          <math xmlns="http://www.w3.org/1998/Math/MathML">
            <apply>
              <times/>
              <ci> cytoplasm_Foxo1_Pa0_Pd1_Pe0_pUb0 </ci>
              <ci> JNK_P </ci>
              <ci> by_jnk_phos_factor </ci>
              <ci> kkin </ci>
            </apply>
          </math>
          <listOfParameters>
            <parameter id="kkin" value="5e-05"/>
          </listOfParameters>
        </kineticLaw>
      </reaction>
      <reaction id="R298" name="conversion of nucleus_Foxo1_Pa0_Pd1_Pe0_pUb0 to nucleus_Foxo1_Pa0_Pd1_Pe1_pUb0 by JNK_P" reversible="false">
        <listOfReactants>
          <speciesReference species="nucleus_Foxo1_Pa0_Pd1_Pe0_pUb0"/>
        </listOfReactants>
        <listOfProducts>
          <speciesReference species="nucleus_Foxo1_Pa0_Pd1_Pe1_pUb0"/>
        </listOfProducts>
        <listOfModifiers>
          <modifierSpeciesReference species="JNK_P"/>
        </listOfModifiers>
        <kineticLaw>
          <math xmlns="http://www.w3.org/1998/Math/MathML">
            <apply>
              <times/>
              <ci> nucleus_Foxo1_Pa0_Pd1_Pe0_pUb0 </ci>
              <ci> JNK_P </ci>
              <ci> by_jnk_phos_factor </ci>
              <ci> kkin </ci>
            </apply>
          </math>
          <listOfParameters>
            <parameter id="kkin" value="5e-05"/>
          </listOfParameters>
        </kineticLaw>
      </reaction>
      <reaction id="R299" name="conversion of dnabound_Foxo1_Pa0_Pd1_Pe0_pUb0 to dnabound_Foxo1_Pa0_Pd1_Pe1_pUb0 by JNK_P" reversible="false">
        <listOfReactants>
          <speciesReference species="dnabound_Foxo1_Pa0_Pd1_Pe0_pUb0"/>
        </listOfReactants>
        <listOfProducts>
          <speciesReference species="dnabound_Foxo1_Pa0_Pd1_Pe1_pUb0"/>
        </listOfProducts>
        <listOfModifiers>
          <modifierSpeciesReference species="JNK_P"/>
        </listOfModifiers>
        <kineticLaw>
          <math xmlns="http://www.w3.org/1998/Math/MathML">
            <apply>
              <times/>
              <ci> dnabound_Foxo1_Pa0_Pd1_Pe0_pUb0 </ci>
              <ci> JNK_P </ci>
              <ci> by_jnk_phos_factor </ci>
              <ci> kkin </ci>
            </apply>
          </math>
          <listOfParameters>
            <parameter id="kkin" value="5e-05"/>
          </listOfParameters>
        </kineticLaw>
      </reaction>
      <reaction id="R300" name="conversion of cytoplasm_Foxo1_Pa0_Pd1_Pe0_pUb1 to cytoplasm_Foxo1_Pa0_Pd1_Pe1_pUb1 by JNK_P" reversible="false">
        <listOfReactants>
          <speciesReference species="cytoplasm_Foxo1_Pa0_Pd1_Pe0_pUb1"/>
        </listOfReactants>
        <listOfProducts>
          <speciesReference species="cytoplasm_Foxo1_Pa0_Pd1_Pe1_pUb1"/>
        </listOfProducts>
        <listOfModifiers>
          <modifierSpeciesReference species="JNK_P"/>
        </listOfModifiers>
        <kineticLaw>
          <math xmlns="http://www.w3.org/1998/Math/MathML">
            <apply>
              <times/>
              <ci> cytoplasm_Foxo1_Pa0_Pd1_Pe0_pUb1 </ci>
              <ci> JNK_P </ci>
              <ci> by_jnk_phos_factor </ci>
              <ci> kkin </ci>
            </apply>
          </math>
          <listOfParameters>
            <parameter id="kkin" value="5e-05"/>
          </listOfParameters>
        </kineticLaw>
      </reaction>
      <reaction id="R301" name="conversion of nucleus_Foxo1_Pa0_Pd1_Pe0_pUb1 to nucleus_Foxo1_Pa0_Pd1_Pe1_pUb1 by JNK_P" reversible="false">
        <listOfReactants>
          <speciesReference species="nucleus_Foxo1_Pa0_Pd1_Pe0_pUb1"/>
        </listOfReactants>
        <listOfProducts>
          <speciesReference species="nucleus_Foxo1_Pa0_Pd1_Pe1_pUb1"/>
        </listOfProducts>
        <listOfModifiers>
          <modifierSpeciesReference species="JNK_P"/>
        </listOfModifiers>
        <kineticLaw>
          <math xmlns="http://www.w3.org/1998/Math/MathML">
            <apply>
              <times/>
              <ci> nucleus_Foxo1_Pa0_Pd1_Pe0_pUb1 </ci>
              <ci> JNK_P </ci>
              <ci> by_jnk_phos_factor </ci>
              <ci> kkin </ci>
            </apply>
          </math>
          <listOfParameters>
            <parameter id="kkin" value="5e-05"/>
          </listOfParameters>
        </kineticLaw>
      </reaction>
      <reaction id="R302" name="conversion of dnabound_Foxo1_Pa0_Pd1_Pe0_pUb1 to dnabound_Foxo1_Pa0_Pd1_Pe1_pUb1 by JNK_P" reversible="false">
        <listOfReactants>
          <speciesReference species="dnabound_Foxo1_Pa0_Pd1_Pe0_pUb1"/>
        </listOfReactants>
        <listOfProducts>
          <speciesReference species="dnabound_Foxo1_Pa0_Pd1_Pe1_pUb1"/>
        </listOfProducts>
        <listOfModifiers>
          <modifierSpeciesReference species="JNK_P"/>
        </listOfModifiers>
        <kineticLaw>
          <math xmlns="http://www.w3.org/1998/Math/MathML">
            <apply>
              <times/>
              <ci> dnabound_Foxo1_Pa0_Pd1_Pe0_pUb1 </ci>
              <ci> JNK_P </ci>
              <ci> by_jnk_phos_factor </ci>
              <ci> kkin </ci>
            </apply>
          </math>
          <listOfParameters>
            <parameter id="kkin" value="5e-05"/>
          </listOfParameters>
        </kineticLaw>
      </reaction>
      <reaction id="R303" name="conversion of cytoplasm_Foxo1_Pa0_Pd1_Pe1_pUb0 to cytoplasm_Foxo1_Pa0_Pd1_Pe0_pUb0 by PP2A" reversible="false">
        <listOfReactants>
          <speciesReference species="cytoplasm_Foxo1_Pa0_Pd1_Pe1_pUb0"/>
        </listOfReactants>
        <listOfProducts>
          <speciesReference species="cytoplasm_Foxo1_Pa0_Pd1_Pe0_pUb0"/>
        </listOfProducts>
        <listOfModifiers>
          <modifierSpeciesReference species="PP2A"/>
        </listOfModifiers>
        <kineticLaw>
          <math xmlns="http://www.w3.org/1998/Math/MathML">
            <apply>
              <times/>
              <ci> cytoplasm_Foxo1_Pa0_Pd1_Pe1_pUb0 </ci>
              <ci> PP2A </ci>
              <ci> kdephos </ci>
            </apply>
          </math>
          <listOfParameters>
            <parameter id="kdephos" value="1e-06"/>
          </listOfParameters>
        </kineticLaw>
      </reaction>
      <reaction id="R304" name="conversion of nucleus_Foxo1_Pa0_Pd1_Pe1_pUb0 to nucleus_Foxo1_Pa0_Pd1_Pe0_pUb0 by PP2A" reversible="false">
        <listOfReactants>
          <speciesReference species="nucleus_Foxo1_Pa0_Pd1_Pe1_pUb0"/>
        </listOfReactants>
        <listOfProducts>
          <speciesReference species="nucleus_Foxo1_Pa0_Pd1_Pe0_pUb0"/>
        </listOfProducts>
        <listOfModifiers>
          <modifierSpeciesReference species="PP2A"/>
        </listOfModifiers>
        <kineticLaw>
          <math xmlns="http://www.w3.org/1998/Math/MathML">
            <apply>
              <times/>
              <ci> nucleus_Foxo1_Pa0_Pd1_Pe1_pUb0 </ci>
              <ci> PP2A </ci>
              <ci> kdephos </ci>
            </apply>
          </math>
          <listOfParameters>
            <parameter id="kdephos" value="1e-06"/>
          </listOfParameters>
        </kineticLaw>
      </reaction>
      <reaction id="R305" name="conversion of dnabound_Foxo1_Pa0_Pd1_Pe1_pUb0 to dnabound_Foxo1_Pa0_Pd1_Pe0_pUb0 by PP2A" reversible="false">
        <listOfReactants>
          <speciesReference species="dnabound_Foxo1_Pa0_Pd1_Pe1_pUb0"/>
        </listOfReactants>
        <listOfProducts>
          <speciesReference species="dnabound_Foxo1_Pa0_Pd1_Pe0_pUb0"/>
        </listOfProducts>
        <listOfModifiers>
          <modifierSpeciesReference species="PP2A"/>
        </listOfModifiers>
        <kineticLaw>
          <math xmlns="http://www.w3.org/1998/Math/MathML">
            <apply>
              <times/>
              <ci> dnabound_Foxo1_Pa0_Pd1_Pe1_pUb0 </ci>
              <ci> PP2A </ci>
              <ci> kdephos </ci>
            </apply>
          </math>
          <listOfParameters>
            <parameter id="kdephos" value="1e-06"/>
          </listOfParameters>
        </kineticLaw>
      </reaction>
      <reaction id="R306" name="conversion of cytoplasm_Foxo1_Pa0_Pd1_Pe1_pUb1 to cytoplasm_Foxo1_Pa0_Pd1_Pe0_pUb1 by PP2A" reversible="false">
        <listOfReactants>
          <speciesReference species="cytoplasm_Foxo1_Pa0_Pd1_Pe1_pUb1"/>
        </listOfReactants>
        <listOfProducts>
          <speciesReference species="cytoplasm_Foxo1_Pa0_Pd1_Pe0_pUb1"/>
        </listOfProducts>
        <listOfModifiers>
          <modifierSpeciesReference species="PP2A"/>
        </listOfModifiers>
        <kineticLaw>
          <math xmlns="http://www.w3.org/1998/Math/MathML">
            <apply>
              <times/>
              <ci> cytoplasm_Foxo1_Pa0_Pd1_Pe1_pUb1 </ci>
              <ci> PP2A </ci>
              <ci> kdephos </ci>
            </apply>
          </math>
          <listOfParameters>
            <parameter id="kdephos" value="1e-06"/>
          </listOfParameters>
        </kineticLaw>
      </reaction>
      <reaction id="R307" name="conversion of nucleus_Foxo1_Pa0_Pd1_Pe1_pUb1 to nucleus_Foxo1_Pa0_Pd1_Pe0_pUb1 by PP2A" reversible="false">
        <listOfReactants>
          <speciesReference species="nucleus_Foxo1_Pa0_Pd1_Pe1_pUb1"/>
        </listOfReactants>
        <listOfProducts>
          <speciesReference species="nucleus_Foxo1_Pa0_Pd1_Pe0_pUb1"/>
        </listOfProducts>
        <listOfModifiers>
          <modifierSpeciesReference species="PP2A"/>
        </listOfModifiers>
        <kineticLaw>
          <math xmlns="http://www.w3.org/1998/Math/MathML">
            <apply>
              <times/>
              <ci> nucleus_Foxo1_Pa0_Pd1_Pe1_pUb1 </ci>
              <ci> PP2A </ci>
              <ci> kdephos </ci>
            </apply>
          </math>
          <listOfParameters>
            <parameter id="kdephos" value="1e-06"/>
          </listOfParameters>
        </kineticLaw>
      </reaction>
      <reaction id="R308" name="conversion of dnabound_Foxo1_Pa0_Pd1_Pe1_pUb1 to dnabound_Foxo1_Pa0_Pd1_Pe0_pUb1 by PP2A" reversible="false">
        <listOfReactants>
          <speciesReference species="dnabound_Foxo1_Pa0_Pd1_Pe1_pUb1"/>
        </listOfReactants>
        <listOfProducts>
          <speciesReference species="dnabound_Foxo1_Pa0_Pd1_Pe0_pUb1"/>
        </listOfProducts>
        <listOfModifiers>
          <modifierSpeciesReference species="PP2A"/>
        </listOfModifiers>
        <kineticLaw>
          <math xmlns="http://www.w3.org/1998/Math/MathML">
            <apply>
              <times/>
              <ci> dnabound_Foxo1_Pa0_Pd1_Pe1_pUb1 </ci>
              <ci> PP2A </ci>
              <ci> kdephos </ci>
            </apply>
          </math>
          <listOfParameters>
            <parameter id="kdephos" value="1e-06"/>
          </listOfParameters>
        </kineticLaw>
      </reaction>
      <reaction id="R309" name="conversion of cytoplasm_Foxo1_Pa1_Pd0_Pe0_pUb0 to cytoplasm_Foxo1_Pa1_Pd0_Pe1_pUb0 by JNK_P" reversible="false">
        <listOfReactants>
          <speciesReference species="cytoplasm_Foxo1_Pa1_Pd0_Pe0_pUb0"/>
        </listOfReactants>
        <listOfProducts>
          <speciesReference species="cytoplasm_Foxo1_Pa1_Pd0_Pe1_pUb0"/>
        </listOfProducts>
        <listOfModifiers>
          <modifierSpeciesReference species="JNK_P"/>
        </listOfModifiers>
        <kineticLaw>
          <math xmlns="http://www.w3.org/1998/Math/MathML">
            <apply>
              <times/>
              <ci> cytoplasm_Foxo1_Pa1_Pd0_Pe0_pUb0 </ci>
              <ci> JNK_P </ci>
              <ci> by_jnk_phos_factor </ci>
              <ci> kkin </ci>
            </apply>
          </math>
          <listOfParameters>
            <parameter id="kkin" value="5e-05"/>
          </listOfParameters>
        </kineticLaw>
      </reaction>
      <reaction id="R310" name="conversion of nucleus_Foxo1_Pa1_Pd0_Pe0_pUb0 to nucleus_Foxo1_Pa1_Pd0_Pe1_pUb0 by JNK_P" reversible="false">
        <listOfReactants>
          <speciesReference species="nucleus_Foxo1_Pa1_Pd0_Pe0_pUb0"/>
        </listOfReactants>
        <listOfProducts>
          <speciesReference species="nucleus_Foxo1_Pa1_Pd0_Pe1_pUb0"/>
        </listOfProducts>
        <listOfModifiers>
          <modifierSpeciesReference species="JNK_P"/>
        </listOfModifiers>
        <kineticLaw>
          <math xmlns="http://www.w3.org/1998/Math/MathML">
            <apply>
              <times/>
              <ci> nucleus_Foxo1_Pa1_Pd0_Pe0_pUb0 </ci>
              <ci> JNK_P </ci>
              <ci> by_jnk_phos_factor </ci>
              <ci> kkin </ci>
            </apply>
          </math>
          <listOfParameters>
            <parameter id="kkin" value="5e-05"/>
          </listOfParameters>
        </kineticLaw>
      </reaction>
      <reaction id="R311" name="conversion of dnabound_Foxo1_Pa1_Pd0_Pe0_pUb0 to dnabound_Foxo1_Pa1_Pd0_Pe1_pUb0 by JNK_P" reversible="false">
        <listOfReactants>
          <speciesReference species="dnabound_Foxo1_Pa1_Pd0_Pe0_pUb0"/>
        </listOfReactants>
        <listOfProducts>
          <speciesReference species="dnabound_Foxo1_Pa1_Pd0_Pe1_pUb0"/>
        </listOfProducts>
        <listOfModifiers>
          <modifierSpeciesReference species="JNK_P"/>
        </listOfModifiers>
        <kineticLaw>
          <math xmlns="http://www.w3.org/1998/Math/MathML">
            <apply>
              <times/>
              <ci> dnabound_Foxo1_Pa1_Pd0_Pe0_pUb0 </ci>
              <ci> JNK_P </ci>
              <ci> by_jnk_phos_factor </ci>
              <ci> kkin </ci>
            </apply>
          </math>
          <listOfParameters>
            <parameter id="kkin" value="5e-05"/>
          </listOfParameters>
        </kineticLaw>
      </reaction>
      <reaction id="R312" name="conversion of cytoplasm_Foxo1_Pa1_Pd0_Pe0_pUb1 to cytoplasm_Foxo1_Pa1_Pd0_Pe1_pUb1 by JNK_P" reversible="false">
        <listOfReactants>
          <speciesReference species="cytoplasm_Foxo1_Pa1_Pd0_Pe0_pUb1"/>
        </listOfReactants>
        <listOfProducts>
          <speciesReference species="cytoplasm_Foxo1_Pa1_Pd0_Pe1_pUb1"/>
        </listOfProducts>
        <listOfModifiers>
          <modifierSpeciesReference species="JNK_P"/>
        </listOfModifiers>
        <kineticLaw>
          <math xmlns="http://www.w3.org/1998/Math/MathML">
            <apply>
              <times/>
              <ci> cytoplasm_Foxo1_Pa1_Pd0_Pe0_pUb1 </ci>
              <ci> JNK_P </ci>
              <ci> by_jnk_phos_factor </ci>
              <ci> kkin </ci>
            </apply>
          </math>
          <listOfParameters>
            <parameter id="kkin" value="5e-05"/>
          </listOfParameters>
        </kineticLaw>
      </reaction>
      <reaction id="R313" name="conversion of nucleus_Foxo1_Pa1_Pd0_Pe0_pUb1 to nucleus_Foxo1_Pa1_Pd0_Pe1_pUb1 by JNK_P" reversible="false">
        <listOfReactants>
          <speciesReference species="nucleus_Foxo1_Pa1_Pd0_Pe0_pUb1"/>
        </listOfReactants>
        <listOfProducts>
          <speciesReference species="nucleus_Foxo1_Pa1_Pd0_Pe1_pUb1"/>
        </listOfProducts>
        <listOfModifiers>
          <modifierSpeciesReference species="JNK_P"/>
        </listOfModifiers>
        <kineticLaw>
          <math xmlns="http://www.w3.org/1998/Math/MathML">
            <apply>
              <times/>
              <ci> nucleus_Foxo1_Pa1_Pd0_Pe0_pUb1 </ci>
              <ci> JNK_P </ci>
              <ci> by_jnk_phos_factor </ci>
              <ci> kkin </ci>
            </apply>
          </math>
          <listOfParameters>
            <parameter id="kkin" value="5e-05"/>
          </listOfParameters>
        </kineticLaw>
      </reaction>
      <reaction id="R314" name="conversion of dnabound_Foxo1_Pa1_Pd0_Pe0_pUb1 to dnabound_Foxo1_Pa1_Pd0_Pe1_pUb1 by JNK_P" reversible="false">
        <listOfReactants>
          <speciesReference species="dnabound_Foxo1_Pa1_Pd0_Pe0_pUb1"/>
        </listOfReactants>
        <listOfProducts>
          <speciesReference species="dnabound_Foxo1_Pa1_Pd0_Pe1_pUb1"/>
        </listOfProducts>
        <listOfModifiers>
          <modifierSpeciesReference species="JNK_P"/>
        </listOfModifiers>
        <kineticLaw>
          <math xmlns="http://www.w3.org/1998/Math/MathML">
            <apply>
              <times/>
              <ci> dnabound_Foxo1_Pa1_Pd0_Pe0_pUb1 </ci>
              <ci> JNK_P </ci>
              <ci> by_jnk_phos_factor </ci>
              <ci> kkin </ci>
            </apply>
          </math>
          <listOfParameters>
            <parameter id="kkin" value="5e-05"/>
          </listOfParameters>
        </kineticLaw>
      </reaction>
      <reaction id="R315" name="conversion of cytoplasm_Foxo1_Pa1_Pd0_Pe1_pUb0 to cytoplasm_Foxo1_Pa1_Pd0_Pe0_pUb0 by PP2A" reversible="false">
        <listOfReactants>
          <speciesReference species="cytoplasm_Foxo1_Pa1_Pd0_Pe1_pUb0"/>
        </listOfReactants>
        <listOfProducts>
          <speciesReference species="cytoplasm_Foxo1_Pa1_Pd0_Pe0_pUb0"/>
        </listOfProducts>
        <listOfModifiers>
          <modifierSpeciesReference species="PP2A"/>
        </listOfModifiers>
        <kineticLaw>
          <math xmlns="http://www.w3.org/1998/Math/MathML">
            <apply>
              <times/>
              <ci> cytoplasm_Foxo1_Pa1_Pd0_Pe1_pUb0 </ci>
              <ci> PP2A </ci>
              <ci> kdephos </ci>
            </apply>
          </math>
          <listOfParameters>
            <parameter id="kdephos" value="1e-06"/>
          </listOfParameters>
        </kineticLaw>
      </reaction>
      <reaction id="R316" name="conversion of nucleus_Foxo1_Pa1_Pd0_Pe1_pUb0 to nucleus_Foxo1_Pa1_Pd0_Pe0_pUb0 by PP2A" reversible="false">
        <listOfReactants>
          <speciesReference species="nucleus_Foxo1_Pa1_Pd0_Pe1_pUb0"/>
        </listOfReactants>
        <listOfProducts>
          <speciesReference species="nucleus_Foxo1_Pa1_Pd0_Pe0_pUb0"/>
        </listOfProducts>
        <listOfModifiers>
          <modifierSpeciesReference species="PP2A"/>
        </listOfModifiers>
        <kineticLaw>
          <math xmlns="http://www.w3.org/1998/Math/MathML">
            <apply>
              <times/>
              <ci> nucleus_Foxo1_Pa1_Pd0_Pe1_pUb0 </ci>
              <ci> PP2A </ci>
              <ci> kdephos </ci>
            </apply>
          </math>
          <listOfParameters>
            <parameter id="kdephos" value="1e-06"/>
          </listOfParameters>
        </kineticLaw>
      </reaction>
      <reaction id="R317" name="conversion of dnabound_Foxo1_Pa1_Pd0_Pe1_pUb0 to dnabound_Foxo1_Pa1_Pd0_Pe0_pUb0 by PP2A" reversible="false">
        <listOfReactants>
          <speciesReference species="dnabound_Foxo1_Pa1_Pd0_Pe1_pUb0"/>
        </listOfReactants>
        <listOfProducts>
          <speciesReference species="dnabound_Foxo1_Pa1_Pd0_Pe0_pUb0"/>
        </listOfProducts>
        <listOfModifiers>
          <modifierSpeciesReference species="PP2A"/>
        </listOfModifiers>
        <kineticLaw>
          <math xmlns="http://www.w3.org/1998/Math/MathML">
            <apply>
              <times/>
              <ci> dnabound_Foxo1_Pa1_Pd0_Pe1_pUb0 </ci>
              <ci> PP2A </ci>
              <ci> kdephos </ci>
            </apply>
          </math>
          <listOfParameters>
            <parameter id="kdephos" value="1e-06"/>
          </listOfParameters>
        </kineticLaw>
      </reaction>
      <reaction id="R318" name="conversion of cytoplasm_Foxo1_Pa1_Pd0_Pe1_pUb1 to cytoplasm_Foxo1_Pa1_Pd0_Pe0_pUb1 by PP2A" reversible="false">
        <listOfReactants>
          <speciesReference species="cytoplasm_Foxo1_Pa1_Pd0_Pe1_pUb1"/>
        </listOfReactants>
        <listOfProducts>
          <speciesReference species="cytoplasm_Foxo1_Pa1_Pd0_Pe0_pUb1"/>
        </listOfProducts>
        <listOfModifiers>
          <modifierSpeciesReference species="PP2A"/>
        </listOfModifiers>
        <kineticLaw>
          <math xmlns="http://www.w3.org/1998/Math/MathML">
            <apply>
              <times/>
              <ci> cytoplasm_Foxo1_Pa1_Pd0_Pe1_pUb1 </ci>
              <ci> PP2A </ci>
              <ci> kdephos </ci>
            </apply>
          </math>
          <listOfParameters>
            <parameter id="kdephos" value="1e-06"/>
          </listOfParameters>
        </kineticLaw>
      </reaction>
      <reaction id="R319" name="conversion of nucleus_Foxo1_Pa1_Pd0_Pe1_pUb1 to nucleus_Foxo1_Pa1_Pd0_Pe0_pUb1 by PP2A" reversible="false">
        <listOfReactants>
          <speciesReference species="nucleus_Foxo1_Pa1_Pd0_Pe1_pUb1"/>
        </listOfReactants>
        <listOfProducts>
          <speciesReference species="nucleus_Foxo1_Pa1_Pd0_Pe0_pUb1"/>
        </listOfProducts>
        <listOfModifiers>
          <modifierSpeciesReference species="PP2A"/>
        </listOfModifiers>
        <kineticLaw>
          <math xmlns="http://www.w3.org/1998/Math/MathML">
            <apply>
              <times/>
              <ci> nucleus_Foxo1_Pa1_Pd0_Pe1_pUb1 </ci>
              <ci> PP2A </ci>
              <ci> kdephos </ci>
            </apply>
          </math>
          <listOfParameters>
            <parameter id="kdephos" value="1e-06"/>
          </listOfParameters>
        </kineticLaw>
      </reaction>
      <reaction id="R320" name="conversion of dnabound_Foxo1_Pa1_Pd0_Pe1_pUb1 to dnabound_Foxo1_Pa1_Pd0_Pe0_pUb1 by PP2A" reversible="false">
        <listOfReactants>
          <speciesReference species="dnabound_Foxo1_Pa1_Pd0_Pe1_pUb1"/>
        </listOfReactants>
        <listOfProducts>
          <speciesReference species="dnabound_Foxo1_Pa1_Pd0_Pe0_pUb1"/>
        </listOfProducts>
        <listOfModifiers>
          <modifierSpeciesReference species="PP2A"/>
        </listOfModifiers>
        <kineticLaw>
          <math xmlns="http://www.w3.org/1998/Math/MathML">
            <apply>
              <times/>
              <ci> dnabound_Foxo1_Pa1_Pd0_Pe1_pUb1 </ci>
              <ci> PP2A </ci>
              <ci> kdephos </ci>
            </apply>
          </math>
          <listOfParameters>
            <parameter id="kdephos" value="1e-06"/>
          </listOfParameters>
        </kineticLaw>
      </reaction>
      <reaction id="R321" name="conversion of cytoplasm_Foxo1_Pa1_Pd1_Pe0_pUb0 to cytoplasm_Foxo1_Pa1_Pd1_Pe1_pUb0 by JNK_P" reversible="false">
        <listOfReactants>
          <speciesReference species="cytoplasm_Foxo1_Pa1_Pd1_Pe0_pUb0"/>
        </listOfReactants>
        <listOfProducts>
          <speciesReference species="cytoplasm_Foxo1_Pa1_Pd1_Pe1_pUb0"/>
        </listOfProducts>
        <listOfModifiers>
          <modifierSpeciesReference species="JNK_P"/>
        </listOfModifiers>
        <kineticLaw>
          <math xmlns="http://www.w3.org/1998/Math/MathML">
            <apply>
              <times/>
              <ci> cytoplasm_Foxo1_Pa1_Pd1_Pe0_pUb0 </ci>
              <ci> JNK_P </ci>
              <ci> by_jnk_phos_factor </ci>
              <ci> kkin </ci>
            </apply>
          </math>
          <listOfParameters>
            <parameter id="kkin" value="5e-05"/>
          </listOfParameters>
        </kineticLaw>
      </reaction>
      <reaction id="R322" name="conversion of nucleus_Foxo1_Pa1_Pd1_Pe0_pUb0 to nucleus_Foxo1_Pa1_Pd1_Pe1_pUb0 by JNK_P" reversible="false">
        <listOfReactants>
          <speciesReference species="nucleus_Foxo1_Pa1_Pd1_Pe0_pUb0"/>
        </listOfReactants>
        <listOfProducts>
          <speciesReference species="nucleus_Foxo1_Pa1_Pd1_Pe1_pUb0"/>
        </listOfProducts>
        <listOfModifiers>
          <modifierSpeciesReference species="JNK_P"/>
        </listOfModifiers>
        <kineticLaw>
          <math xmlns="http://www.w3.org/1998/Math/MathML">
            <apply>
              <times/>
              <ci> nucleus_Foxo1_Pa1_Pd1_Pe0_pUb0 </ci>
              <ci> JNK_P </ci>
              <ci> by_jnk_phos_factor </ci>
              <ci> kkin </ci>
            </apply>
          </math>
          <listOfParameters>
            <parameter id="kkin" value="5e-05"/>
          </listOfParameters>
        </kineticLaw>
      </reaction>
      <reaction id="R323" name="conversion of dnabound_Foxo1_Pa1_Pd1_Pe0_pUb0 to dnabound_Foxo1_Pa1_Pd1_Pe1_pUb0 by JNK_P" reversible="false">
        <listOfReactants>
          <speciesReference species="dnabound_Foxo1_Pa1_Pd1_Pe0_pUb0"/>
        </listOfReactants>
        <listOfProducts>
          <speciesReference species="dnabound_Foxo1_Pa1_Pd1_Pe1_pUb0"/>
        </listOfProducts>
        <listOfModifiers>
          <modifierSpeciesReference species="JNK_P"/>
        </listOfModifiers>
        <kineticLaw>
          <math xmlns="http://www.w3.org/1998/Math/MathML">
            <apply>
              <times/>
              <ci> dnabound_Foxo1_Pa1_Pd1_Pe0_pUb0 </ci>
              <ci> JNK_P </ci>
              <ci> by_jnk_phos_factor </ci>
              <ci> kkin </ci>
            </apply>
          </math>
          <listOfParameters>
            <parameter id="kkin" value="5e-05"/>
          </listOfParameters>
        </kineticLaw>
      </reaction>
      <reaction id="R324" name="conversion of cytoplasm_Foxo1_Pa1_Pd1_Pe0_pUb1 to cytoplasm_Foxo1_Pa1_Pd1_Pe1_pUb1 by JNK_P" reversible="false">
        <listOfReactants>
          <speciesReference species="cytoplasm_Foxo1_Pa1_Pd1_Pe0_pUb1"/>
        </listOfReactants>
        <listOfProducts>
          <speciesReference species="cytoplasm_Foxo1_Pa1_Pd1_Pe1_pUb1"/>
        </listOfProducts>
        <listOfModifiers>
          <modifierSpeciesReference species="JNK_P"/>
        </listOfModifiers>
        <kineticLaw>
          <math xmlns="http://www.w3.org/1998/Math/MathML">
            <apply>
              <times/>
              <ci> cytoplasm_Foxo1_Pa1_Pd1_Pe0_pUb1 </ci>
              <ci> JNK_P </ci>
              <ci> by_jnk_phos_factor </ci>
              <ci> kkin </ci>
            </apply>
          </math>
          <listOfParameters>
            <parameter id="kkin" value="5e-05"/>
          </listOfParameters>
        </kineticLaw>
      </reaction>
      <reaction id="R325" name="conversion of nucleus_Foxo1_Pa1_Pd1_Pe0_pUb1 to nucleus_Foxo1_Pa1_Pd1_Pe1_pUb1 by JNK_P" reversible="false">
        <listOfReactants>
          <speciesReference species="nucleus_Foxo1_Pa1_Pd1_Pe0_pUb1"/>
        </listOfReactants>
        <listOfProducts>
          <speciesReference species="nucleus_Foxo1_Pa1_Pd1_Pe1_pUb1"/>
        </listOfProducts>
        <listOfModifiers>
          <modifierSpeciesReference species="JNK_P"/>
        </listOfModifiers>
        <kineticLaw>
          <math xmlns="http://www.w3.org/1998/Math/MathML">
            <apply>
              <times/>
              <ci> nucleus_Foxo1_Pa1_Pd1_Pe0_pUb1 </ci>
              <ci> JNK_P </ci>
              <ci> by_jnk_phos_factor </ci>
              <ci> kkin </ci>
            </apply>
          </math>
          <listOfParameters>
            <parameter id="kkin" value="5e-05"/>
          </listOfParameters>
        </kineticLaw>
      </reaction>
      <reaction id="R326" name="conversion of dnabound_Foxo1_Pa1_Pd1_Pe0_pUb1 to dnabound_Foxo1_Pa1_Pd1_Pe1_pUb1 by JNK_P" reversible="false">
        <listOfReactants>
          <speciesReference species="dnabound_Foxo1_Pa1_Pd1_Pe0_pUb1"/>
        </listOfReactants>
        <listOfProducts>
          <speciesReference species="dnabound_Foxo1_Pa1_Pd1_Pe1_pUb1"/>
        </listOfProducts>
        <listOfModifiers>
          <modifierSpeciesReference species="JNK_P"/>
        </listOfModifiers>
        <kineticLaw>
          <math xmlns="http://www.w3.org/1998/Math/MathML">
            <apply>
              <times/>
              <ci> dnabound_Foxo1_Pa1_Pd1_Pe0_pUb1 </ci>
              <ci> JNK_P </ci>
              <ci> by_jnk_phos_factor </ci>
              <ci> kkin </ci>
            </apply>
          </math>
          <listOfParameters>
            <parameter id="kkin" value="5e-05"/>
          </listOfParameters>
        </kineticLaw>
      </reaction>
      <reaction id="R327" name="conversion of cytoplasm_Foxo1_Pa1_Pd1_Pe1_pUb0 to cytoplasm_Foxo1_Pa1_Pd1_Pe0_pUb0 by PP2A" reversible="false">
        <listOfReactants>
          <speciesReference species="cytoplasm_Foxo1_Pa1_Pd1_Pe1_pUb0"/>
        </listOfReactants>
        <listOfProducts>
          <speciesReference species="cytoplasm_Foxo1_Pa1_Pd1_Pe0_pUb0"/>
        </listOfProducts>
        <listOfModifiers>
          <modifierSpeciesReference species="PP2A"/>
        </listOfModifiers>
        <kineticLaw>
          <math xmlns="http://www.w3.org/1998/Math/MathML">
            <apply>
              <times/>
              <ci> cytoplasm_Foxo1_Pa1_Pd1_Pe1_pUb0 </ci>
              <ci> PP2A </ci>
              <ci> kdephos </ci>
            </apply>
          </math>
          <listOfParameters>
            <parameter id="kdephos" value="1e-06"/>
          </listOfParameters>
        </kineticLaw>
      </reaction>
      <reaction id="R328" name="conversion of nucleus_Foxo1_Pa1_Pd1_Pe1_pUb0 to nucleus_Foxo1_Pa1_Pd1_Pe0_pUb0 by PP2A" reversible="false">
        <listOfReactants>
          <speciesReference species="nucleus_Foxo1_Pa1_Pd1_Pe1_pUb0"/>
        </listOfReactants>
        <listOfProducts>
          <speciesReference species="nucleus_Foxo1_Pa1_Pd1_Pe0_pUb0"/>
        </listOfProducts>
        <listOfModifiers>
          <modifierSpeciesReference species="PP2A"/>
        </listOfModifiers>
        <kineticLaw>
          <math xmlns="http://www.w3.org/1998/Math/MathML">
            <apply>
              <times/>
              <ci> nucleus_Foxo1_Pa1_Pd1_Pe1_pUb0 </ci>
              <ci> PP2A </ci>
              <ci> kdephos </ci>
            </apply>
          </math>
          <listOfParameters>
            <parameter id="kdephos" value="1e-06"/>
          </listOfParameters>
        </kineticLaw>
      </reaction>
      <reaction id="R329" name="conversion of dnabound_Foxo1_Pa1_Pd1_Pe1_pUb0 to dnabound_Foxo1_Pa1_Pd1_Pe0_pUb0 by PP2A" reversible="false">
        <listOfReactants>
          <speciesReference species="dnabound_Foxo1_Pa1_Pd1_Pe1_pUb0"/>
        </listOfReactants>
        <listOfProducts>
          <speciesReference species="dnabound_Foxo1_Pa1_Pd1_Pe0_pUb0"/>
        </listOfProducts>
        <listOfModifiers>
          <modifierSpeciesReference species="PP2A"/>
        </listOfModifiers>
        <kineticLaw>
          <math xmlns="http://www.w3.org/1998/Math/MathML">
            <apply>
              <times/>
              <ci> dnabound_Foxo1_Pa1_Pd1_Pe1_pUb0 </ci>
              <ci> PP2A </ci>
              <ci> kdephos </ci>
            </apply>
          </math>
          <listOfParameters>
            <parameter id="kdephos" value="1e-06"/>
          </listOfParameters>
        </kineticLaw>
      </reaction>
      <reaction id="R330" name="conversion of cytoplasm_Foxo1_Pa1_Pd1_Pe1_pUb1 to cytoplasm_Foxo1_Pa1_Pd1_Pe0_pUb1 by PP2A" reversible="false">
        <listOfReactants>
          <speciesReference species="cytoplasm_Foxo1_Pa1_Pd1_Pe1_pUb1"/>
        </listOfReactants>
        <listOfProducts>
          <speciesReference species="cytoplasm_Foxo1_Pa1_Pd1_Pe0_pUb1"/>
        </listOfProducts>
        <listOfModifiers>
          <modifierSpeciesReference species="PP2A"/>
        </listOfModifiers>
        <kineticLaw>
          <math xmlns="http://www.w3.org/1998/Math/MathML">
            <apply>
              <times/>
              <ci> cytoplasm_Foxo1_Pa1_Pd1_Pe1_pUb1 </ci>
              <ci> PP2A </ci>
              <ci> kdephos </ci>
            </apply>
          </math>
          <listOfParameters>
            <parameter id="kdephos" value="1e-06"/>
          </listOfParameters>
        </kineticLaw>
      </reaction>
      <reaction id="R331" name="conversion of nucleus_Foxo1_Pa1_Pd1_Pe1_pUb1 to nucleus_Foxo1_Pa1_Pd1_Pe0_pUb1 by PP2A" reversible="false">
        <listOfReactants>
          <speciesReference species="nucleus_Foxo1_Pa1_Pd1_Pe1_pUb1"/>
        </listOfReactants>
        <listOfProducts>
          <speciesReference species="nucleus_Foxo1_Pa1_Pd1_Pe0_pUb1"/>
        </listOfProducts>
        <listOfModifiers>
          <modifierSpeciesReference species="PP2A"/>
        </listOfModifiers>
        <kineticLaw>
          <math xmlns="http://www.w3.org/1998/Math/MathML">
            <apply>
              <times/>
              <ci> nucleus_Foxo1_Pa1_Pd1_Pe1_pUb1 </ci>
              <ci> PP2A </ci>
              <ci> kdephos </ci>
            </apply>
          </math>
          <listOfParameters>
            <parameter id="kdephos" value="1e-06"/>
          </listOfParameters>
        </kineticLaw>
      </reaction>
      <reaction id="R332" name="conversion of dnabound_Foxo1_Pa1_Pd1_Pe1_pUb1 to dnabound_Foxo1_Pa1_Pd1_Pe0_pUb1 by PP2A" reversible="false">
        <listOfReactants>
          <speciesReference species="dnabound_Foxo1_Pa1_Pd1_Pe1_pUb1"/>
        </listOfReactants>
        <listOfProducts>
          <speciesReference species="dnabound_Foxo1_Pa1_Pd1_Pe0_pUb1"/>
        </listOfProducts>
        <listOfModifiers>
          <modifierSpeciesReference species="PP2A"/>
        </listOfModifiers>
        <kineticLaw>
          <math xmlns="http://www.w3.org/1998/Math/MathML">
            <apply>
              <times/>
              <ci> dnabound_Foxo1_Pa1_Pd1_Pe1_pUb1 </ci>
              <ci> PP2A </ci>
              <ci> kdephos </ci>
            </apply>
          </math>
          <listOfParameters>
            <parameter id="kdephos" value="1e-06"/>
          </listOfParameters>
        </kineticLaw>
      </reaction>
      <reaction id="R333" name="conversion of cytoplasm_Foxo1_Pa0_Pd0_Pe0_pUb0 to cytoplasm_Foxo1_Pa0_Pd0_Pe0_pUb1 by SCF" reversible="false">
        <listOfReactants>
          <speciesReference species="cytoplasm_Foxo1_Pa0_Pd0_Pe0_pUb0"/>
        </listOfReactants>
        <listOfProducts>
          <speciesReference species="cytoplasm_Foxo1_Pa0_Pd0_Pe0_pUb1"/>
        </listOfProducts>
        <listOfModifiers>
          <modifierSpeciesReference species="SCF"/>
        </listOfModifiers>
        <kineticLaw>
          <math xmlns="http://www.w3.org/1998/Math/MathML">
            <apply>
              <times/>
              <ci> cytoplasm_Foxo1_Pa0_Pd0_Pe0_pUb0 </ci>
              <ci> SCF </ci>
              <ci> kub </ci>
            </apply>
          </math>
          <listOfParameters>
            <parameter id="kub" value="1e-06"/>
          </listOfParameters>
        </kineticLaw>
      </reaction>
      <reaction id="R334" name="conversion of nucleus_Foxo1_Pa0_Pd0_Pe0_pUb0 to nucleus_Foxo1_Pa0_Pd0_Pe0_pUb1 by SCF" reversible="false">
        <listOfReactants>
          <speciesReference species="nucleus_Foxo1_Pa0_Pd0_Pe0_pUb0"/>
        </listOfReactants>
        <listOfProducts>
          <speciesReference species="nucleus_Foxo1_Pa0_Pd0_Pe0_pUb1"/>
        </listOfProducts>
        <listOfModifiers>
          <modifierSpeciesReference species="SCF"/>
        </listOfModifiers>
        <kineticLaw>
          <math xmlns="http://www.w3.org/1998/Math/MathML">
            <apply>
              <times/>
              <ci> nucleus_Foxo1_Pa0_Pd0_Pe0_pUb0 </ci>
              <ci> SCF </ci>
              <ci> kub </ci>
            </apply>
          </math>
          <listOfParameters>
            <parameter id="kub" value="1e-06"/>
          </listOfParameters>
        </kineticLaw>
      </reaction>
      <reaction id="R335" name="conversion of dnabound_Foxo1_Pa0_Pd0_Pe0_pUb0 to dnabound_Foxo1_Pa0_Pd0_Pe0_pUb1 by SCF" reversible="false">
        <listOfReactants>
          <speciesReference species="dnabound_Foxo1_Pa0_Pd0_Pe0_pUb0"/>
        </listOfReactants>
        <listOfProducts>
          <speciesReference species="dnabound_Foxo1_Pa0_Pd0_Pe0_pUb1"/>
        </listOfProducts>
        <listOfModifiers>
          <modifierSpeciesReference species="SCF"/>
        </listOfModifiers>
        <kineticLaw>
          <math xmlns="http://www.w3.org/1998/Math/MathML">
            <apply>
              <times/>
              <ci> dnabound_Foxo1_Pa0_Pd0_Pe0_pUb0 </ci>
              <ci> SCF </ci>
              <ci> kub </ci>
            </apply>
          </math>
          <listOfParameters>
            <parameter id="kub" value="1e-06"/>
          </listOfParameters>
        </kineticLaw>
      </reaction>
      <reaction id="R336" name="conversion of cytoplasm_Foxo1_Pa0_Pd0_Pe1_pUb0 to cytoplasm_Foxo1_Pa0_Pd0_Pe1_pUb1 by SCF" reversible="false">
        <listOfReactants>
          <speciesReference species="cytoplasm_Foxo1_Pa0_Pd0_Pe1_pUb0"/>
        </listOfReactants>
        <listOfProducts>
          <speciesReference species="cytoplasm_Foxo1_Pa0_Pd0_Pe1_pUb1"/>
        </listOfProducts>
        <listOfModifiers>
          <modifierSpeciesReference species="SCF"/>
        </listOfModifiers>
        <kineticLaw>
          <math xmlns="http://www.w3.org/1998/Math/MathML">
            <apply>
              <times/>
              <ci> cytoplasm_Foxo1_Pa0_Pd0_Pe1_pUb0 </ci>
              <ci> SCF </ci>
              <ci> kub </ci>
            </apply>
          </math>
          <listOfParameters>
            <parameter id="kub" value="1e-06"/>
          </listOfParameters>
        </kineticLaw>
      </reaction>
      <reaction id="R337" name="conversion of nucleus_Foxo1_Pa0_Pd0_Pe1_pUb0 to nucleus_Foxo1_Pa0_Pd0_Pe1_pUb1 by SCF" reversible="false">
        <listOfReactants>
          <speciesReference species="nucleus_Foxo1_Pa0_Pd0_Pe1_pUb0"/>
        </listOfReactants>
        <listOfProducts>
          <speciesReference species="nucleus_Foxo1_Pa0_Pd0_Pe1_pUb1"/>
        </listOfProducts>
        <listOfModifiers>
          <modifierSpeciesReference species="SCF"/>
        </listOfModifiers>
        <kineticLaw>
          <math xmlns="http://www.w3.org/1998/Math/MathML">
            <apply>
              <times/>
              <ci> nucleus_Foxo1_Pa0_Pd0_Pe1_pUb0 </ci>
              <ci> SCF </ci>
              <ci> kub </ci>
            </apply>
          </math>
          <listOfParameters>
            <parameter id="kub" value="1e-06"/>
          </listOfParameters>
        </kineticLaw>
      </reaction>
      <reaction id="R338" name="conversion of dnabound_Foxo1_Pa0_Pd0_Pe1_pUb0 to dnabound_Foxo1_Pa0_Pd0_Pe1_pUb1 by SCF" reversible="false">
        <listOfReactants>
          <speciesReference species="dnabound_Foxo1_Pa0_Pd0_Pe1_pUb0"/>
        </listOfReactants>
        <listOfProducts>
          <speciesReference species="dnabound_Foxo1_Pa0_Pd0_Pe1_pUb1"/>
        </listOfProducts>
        <listOfModifiers>
          <modifierSpeciesReference species="SCF"/>
        </listOfModifiers>
        <kineticLaw>
          <math xmlns="http://www.w3.org/1998/Math/MathML">
            <apply>
              <times/>
              <ci> dnabound_Foxo1_Pa0_Pd0_Pe1_pUb0 </ci>
              <ci> SCF </ci>
              <ci> kub </ci>
            </apply>
          </math>
          <listOfParameters>
            <parameter id="kub" value="1e-06"/>
          </listOfParameters>
        </kineticLaw>
      </reaction>
      <reaction id="R339" name="conversion of cytoplasm_Foxo1_Pa0_Pd1_Pe0_pUb0 to cytoplasm_Foxo1_Pa0_Pd1_Pe0_pUb1 by SCF" reversible="false">
        <listOfReactants>
          <speciesReference species="cytoplasm_Foxo1_Pa0_Pd1_Pe0_pUb0"/>
        </listOfReactants>
        <listOfProducts>
          <speciesReference species="cytoplasm_Foxo1_Pa0_Pd1_Pe0_pUb1"/>
        </listOfProducts>
        <listOfModifiers>
          <modifierSpeciesReference species="SCF"/>
        </listOfModifiers>
        <kineticLaw>
          <math xmlns="http://www.w3.org/1998/Math/MathML">
            <apply>
              <times/>
              <ci> cytoplasm_Foxo1_Pa0_Pd1_Pe0_pUb0 </ci>
              <ci> SCF </ci>
              <ci> kub </ci>
            </apply>
          </math>
          <listOfParameters>
            <parameter id="kub" value="2.2e-05"/>
          </listOfParameters>
        </kineticLaw>
      </reaction>
      <reaction id="R340" name="conversion of nucleus_Foxo1_Pa0_Pd1_Pe0_pUb0 to nucleus_Foxo1_Pa0_Pd1_Pe0_pUb1 by SCF" reversible="false">
        <listOfReactants>
          <speciesReference species="nucleus_Foxo1_Pa0_Pd1_Pe0_pUb0"/>
        </listOfReactants>
        <listOfProducts>
          <speciesReference species="nucleus_Foxo1_Pa0_Pd1_Pe0_pUb1"/>
        </listOfProducts>
        <listOfModifiers>
          <modifierSpeciesReference species="SCF"/>
        </listOfModifiers>
        <kineticLaw>
          <math xmlns="http://www.w3.org/1998/Math/MathML">
            <apply>
              <times/>
              <ci> nucleus_Foxo1_Pa0_Pd1_Pe0_pUb0 </ci>
              <ci> SCF </ci>
              <ci> kub </ci>
            </apply>
          </math>
          <listOfParameters>
            <parameter id="kub" value="2.2e-05"/>
          </listOfParameters>
        </kineticLaw>
      </reaction>
      <reaction id="R341" name="conversion of dnabound_Foxo1_Pa0_Pd1_Pe0_pUb0 to dnabound_Foxo1_Pa0_Pd1_Pe0_pUb1 by SCF" reversible="false">
        <listOfReactants>
          <speciesReference species="dnabound_Foxo1_Pa0_Pd1_Pe0_pUb0"/>
        </listOfReactants>
        <listOfProducts>
          <speciesReference species="dnabound_Foxo1_Pa0_Pd1_Pe0_pUb1"/>
        </listOfProducts>
        <listOfModifiers>
          <modifierSpeciesReference species="SCF"/>
        </listOfModifiers>
        <kineticLaw>
          <math xmlns="http://www.w3.org/1998/Math/MathML">
            <apply>
              <times/>
              <ci> dnabound_Foxo1_Pa0_Pd1_Pe0_pUb0 </ci>
              <ci> SCF </ci>
              <ci> kub </ci>
            </apply>
          </math>
          <listOfParameters>
            <parameter id="kub" value="2.2e-05"/>
          </listOfParameters>
        </kineticLaw>
      </reaction>
      <reaction id="R342" name="conversion of cytoplasm_Foxo1_Pa0_Pd1_Pe1_pUb0 to cytoplasm_Foxo1_Pa0_Pd1_Pe1_pUb1 by SCF" reversible="false">
        <listOfReactants>
          <speciesReference species="cytoplasm_Foxo1_Pa0_Pd1_Pe1_pUb0"/>
        </listOfReactants>
        <listOfProducts>
          <speciesReference species="cytoplasm_Foxo1_Pa0_Pd1_Pe1_pUb1"/>
        </listOfProducts>
        <listOfModifiers>
          <modifierSpeciesReference species="SCF"/>
        </listOfModifiers>
        <kineticLaw>
          <math xmlns="http://www.w3.org/1998/Math/MathML">
            <apply>
              <times/>
              <ci> cytoplasm_Foxo1_Pa0_Pd1_Pe1_pUb0 </ci>
              <ci> SCF </ci>
              <ci> kub </ci>
            </apply>
          </math>
          <listOfParameters>
            <parameter id="kub" value="2.2e-05"/>
          </listOfParameters>
        </kineticLaw>
      </reaction>
      <reaction id="R343" name="conversion of nucleus_Foxo1_Pa0_Pd1_Pe1_pUb0 to nucleus_Foxo1_Pa0_Pd1_Pe1_pUb1 by SCF" reversible="false">
        <listOfReactants>
          <speciesReference species="nucleus_Foxo1_Pa0_Pd1_Pe1_pUb0"/>
        </listOfReactants>
        <listOfProducts>
          <speciesReference species="nucleus_Foxo1_Pa0_Pd1_Pe1_pUb1"/>
        </listOfProducts>
        <listOfModifiers>
          <modifierSpeciesReference species="SCF"/>
        </listOfModifiers>
        <kineticLaw>
          <math xmlns="http://www.w3.org/1998/Math/MathML">
            <apply>
              <times/>
              <ci> nucleus_Foxo1_Pa0_Pd1_Pe1_pUb0 </ci>
              <ci> SCF </ci>
              <ci> kub </ci>
            </apply>
          </math>
          <listOfParameters>
            <parameter id="kub" value="2.2e-05"/>
          </listOfParameters>
        </kineticLaw>
      </reaction>
      <reaction id="R344" name="conversion of dnabound_Foxo1_Pa0_Pd1_Pe1_pUb0 to dnabound_Foxo1_Pa0_Pd1_Pe1_pUb1 by SCF" reversible="false">
        <listOfReactants>
          <speciesReference species="dnabound_Foxo1_Pa0_Pd1_Pe1_pUb0"/>
        </listOfReactants>
        <listOfProducts>
          <speciesReference species="dnabound_Foxo1_Pa0_Pd1_Pe1_pUb1"/>
        </listOfProducts>
        <listOfModifiers>
          <modifierSpeciesReference species="SCF"/>
        </listOfModifiers>
        <kineticLaw>
          <math xmlns="http://www.w3.org/1998/Math/MathML">
            <apply>
              <times/>
              <ci> dnabound_Foxo1_Pa0_Pd1_Pe1_pUb0 </ci>
              <ci> SCF </ci>
              <ci> kub </ci>
            </apply>
          </math>
          <listOfParameters>
            <parameter id="kub" value="2.2e-05"/>
          </listOfParameters>
        </kineticLaw>
      </reaction>
      <reaction id="R345" name="conversion of cytoplasm_Foxo1_Pa1_Pd0_Pe0_pUb0 to cytoplasm_Foxo1_Pa1_Pd0_Pe0_pUb1 by SCF" reversible="false">
        <listOfReactants>
          <speciesReference species="cytoplasm_Foxo1_Pa1_Pd0_Pe0_pUb0"/>
        </listOfReactants>
        <listOfProducts>
          <speciesReference species="cytoplasm_Foxo1_Pa1_Pd0_Pe0_pUb1"/>
        </listOfProducts>
        <listOfModifiers>
          <modifierSpeciesReference species="SCF"/>
        </listOfModifiers>
        <kineticLaw>
          <math xmlns="http://www.w3.org/1998/Math/MathML">
            <apply>
              <times/>
              <ci> cytoplasm_Foxo1_Pa1_Pd0_Pe0_pUb0 </ci>
              <ci> SCF </ci>
              <ci> kub </ci>
            </apply>
          </math>
          <listOfParameters>
            <parameter id="kub" value="3e-06"/>
          </listOfParameters>
        </kineticLaw>
      </reaction>
      <reaction id="R346" name="conversion of nucleus_Foxo1_Pa1_Pd0_Pe0_pUb0 to nucleus_Foxo1_Pa1_Pd0_Pe0_pUb1 by SCF" reversible="false">
        <listOfReactants>
          <speciesReference species="nucleus_Foxo1_Pa1_Pd0_Pe0_pUb0"/>
        </listOfReactants>
        <listOfProducts>
          <speciesReference species="nucleus_Foxo1_Pa1_Pd0_Pe0_pUb1"/>
        </listOfProducts>
        <listOfModifiers>
          <modifierSpeciesReference species="SCF"/>
        </listOfModifiers>
        <kineticLaw>
          <math xmlns="http://www.w3.org/1998/Math/MathML">
            <apply>
              <times/>
              <ci> nucleus_Foxo1_Pa1_Pd0_Pe0_pUb0 </ci>
              <ci> SCF </ci>
              <ci> kub </ci>
            </apply>
          </math>
          <listOfParameters>
            <parameter id="kub" value="3e-06"/>
          </listOfParameters>
        </kineticLaw>
      </reaction>
      <reaction id="R347" name="conversion of dnabound_Foxo1_Pa1_Pd0_Pe0_pUb0 to dnabound_Foxo1_Pa1_Pd0_Pe0_pUb1 by SCF" reversible="false">
        <listOfReactants>
          <speciesReference species="dnabound_Foxo1_Pa1_Pd0_Pe0_pUb0"/>
        </listOfReactants>
        <listOfProducts>
          <speciesReference species="dnabound_Foxo1_Pa1_Pd0_Pe0_pUb1"/>
        </listOfProducts>
        <listOfModifiers>
          <modifierSpeciesReference species="SCF"/>
        </listOfModifiers>
        <kineticLaw>
          <math xmlns="http://www.w3.org/1998/Math/MathML">
            <apply>
              <times/>
              <ci> dnabound_Foxo1_Pa1_Pd0_Pe0_pUb0 </ci>
              <ci> SCF </ci>
              <ci> kub </ci>
            </apply>
          </math>
          <listOfParameters>
            <parameter id="kub" value="3e-06"/>
          </listOfParameters>
        </kineticLaw>
      </reaction>
      <reaction id="R348" name="conversion of cytoplasm_Foxo1_Pa1_Pd0_Pe1_pUb0 to cytoplasm_Foxo1_Pa1_Pd0_Pe1_pUb1 by SCF" reversible="false">
        <listOfReactants>
          <speciesReference species="cytoplasm_Foxo1_Pa1_Pd0_Pe1_pUb0"/>
        </listOfReactants>
        <listOfProducts>
          <speciesReference species="cytoplasm_Foxo1_Pa1_Pd0_Pe1_pUb1"/>
        </listOfProducts>
        <listOfModifiers>
          <modifierSpeciesReference species="SCF"/>
        </listOfModifiers>
        <kineticLaw>
          <math xmlns="http://www.w3.org/1998/Math/MathML">
            <apply>
              <times/>
              <ci> cytoplasm_Foxo1_Pa1_Pd0_Pe1_pUb0 </ci>
              <ci> SCF </ci>
              <ci> kub </ci>
            </apply>
          </math>
          <listOfParameters>
            <parameter id="kub" value="3e-06"/>
          </listOfParameters>
        </kineticLaw>
      </reaction>
      <reaction id="R349" name="conversion of nucleus_Foxo1_Pa1_Pd0_Pe1_pUb0 to nucleus_Foxo1_Pa1_Pd0_Pe1_pUb1 by SCF" reversible="false">
        <listOfReactants>
          <speciesReference species="nucleus_Foxo1_Pa1_Pd0_Pe1_pUb0"/>
        </listOfReactants>
        <listOfProducts>
          <speciesReference species="nucleus_Foxo1_Pa1_Pd0_Pe1_pUb1"/>
        </listOfProducts>
        <listOfModifiers>
          <modifierSpeciesReference species="SCF"/>
        </listOfModifiers>
        <kineticLaw>
          <math xmlns="http://www.w3.org/1998/Math/MathML">
            <apply>
              <times/>
              <ci> nucleus_Foxo1_Pa1_Pd0_Pe1_pUb0 </ci>
              <ci> SCF </ci>
              <ci> kub </ci>
            </apply>
          </math>
          <listOfParameters>
            <parameter id="kub" value="3e-06"/>
          </listOfParameters>
        </kineticLaw>
      </reaction>
      <reaction id="R350" name="conversion of dnabound_Foxo1_Pa1_Pd0_Pe1_pUb0 to dnabound_Foxo1_Pa1_Pd0_Pe1_pUb1 by SCF" reversible="false">
        <listOfReactants>
          <speciesReference species="dnabound_Foxo1_Pa1_Pd0_Pe1_pUb0"/>
        </listOfReactants>
        <listOfProducts>
          <speciesReference species="dnabound_Foxo1_Pa1_Pd0_Pe1_pUb1"/>
        </listOfProducts>
        <listOfModifiers>
          <modifierSpeciesReference species="SCF"/>
        </listOfModifiers>
        <kineticLaw>
          <math xmlns="http://www.w3.org/1998/Math/MathML">
            <apply>
              <times/>
              <ci> dnabound_Foxo1_Pa1_Pd0_Pe1_pUb0 </ci>
              <ci> SCF </ci>
              <ci> kub </ci>
            </apply>
          </math>
          <listOfParameters>
            <parameter id="kub" value="3e-06"/>
          </listOfParameters>
        </kineticLaw>
      </reaction>
      <reaction id="R351" name="conversion of cytoplasm_Foxo1_Pa1_Pd1_Pe0_pUb0 to cytoplasm_Foxo1_Pa1_Pd1_Pe0_pUb1 by SCF" reversible="false">
        <listOfReactants>
          <speciesReference species="cytoplasm_Foxo1_Pa1_Pd1_Pe0_pUb0"/>
        </listOfReactants>
        <listOfProducts>
          <speciesReference species="cytoplasm_Foxo1_Pa1_Pd1_Pe0_pUb1"/>
        </listOfProducts>
        <listOfModifiers>
          <modifierSpeciesReference species="SCF"/>
        </listOfModifiers>
        <kineticLaw>
          <math xmlns="http://www.w3.org/1998/Math/MathML">
            <apply>
              <times/>
              <ci> cytoplasm_Foxo1_Pa1_Pd1_Pe0_pUb0 </ci>
              <ci> SCF </ci>
              <ci> kub </ci>
            </apply>
          </math>
          <listOfParameters>
            <parameter id="kub" value="6.6e-05"/>
          </listOfParameters>
        </kineticLaw>
      </reaction>
      <reaction id="R352" name="conversion of nucleus_Foxo1_Pa1_Pd1_Pe0_pUb0 to nucleus_Foxo1_Pa1_Pd1_Pe0_pUb1 by SCF" reversible="false">
        <listOfReactants>
          <speciesReference species="nucleus_Foxo1_Pa1_Pd1_Pe0_pUb0"/>
        </listOfReactants>
        <listOfProducts>
          <speciesReference species="nucleus_Foxo1_Pa1_Pd1_Pe0_pUb1"/>
        </listOfProducts>
        <listOfModifiers>
          <modifierSpeciesReference species="SCF"/>
        </listOfModifiers>
        <kineticLaw>
          <math xmlns="http://www.w3.org/1998/Math/MathML">
            <apply>
              <times/>
              <ci> nucleus_Foxo1_Pa1_Pd1_Pe0_pUb0 </ci>
              <ci> SCF </ci>
              <ci> kub </ci>
            </apply>
          </math>
          <listOfParameters>
            <parameter id="kub" value="6.6e-05"/>
          </listOfParameters>
        </kineticLaw>
      </reaction>
      <reaction id="R353" name="conversion of dnabound_Foxo1_Pa1_Pd1_Pe0_pUb0 to dnabound_Foxo1_Pa1_Pd1_Pe0_pUb1 by SCF" reversible="false">
        <listOfReactants>
          <speciesReference species="dnabound_Foxo1_Pa1_Pd1_Pe0_pUb0"/>
        </listOfReactants>
        <listOfProducts>
          <speciesReference species="dnabound_Foxo1_Pa1_Pd1_Pe0_pUb1"/>
        </listOfProducts>
        <listOfModifiers>
          <modifierSpeciesReference species="SCF"/>
        </listOfModifiers>
        <kineticLaw>
          <math xmlns="http://www.w3.org/1998/Math/MathML">
            <apply>
              <times/>
              <ci> dnabound_Foxo1_Pa1_Pd1_Pe0_pUb0 </ci>
              <ci> SCF </ci>
              <ci> kub </ci>
            </apply>
          </math>
          <listOfParameters>
            <parameter id="kub" value="6.6e-05"/>
          </listOfParameters>
        </kineticLaw>
      </reaction>
      <reaction id="R354" name="conversion of cytoplasm_Foxo1_Pa1_Pd1_Pe1_pUb0 to cytoplasm_Foxo1_Pa1_Pd1_Pe1_pUb1 by SCF" reversible="false">
        <listOfReactants>
          <speciesReference species="cytoplasm_Foxo1_Pa1_Pd1_Pe1_pUb0"/>
        </listOfReactants>
        <listOfProducts>
          <speciesReference species="cytoplasm_Foxo1_Pa1_Pd1_Pe1_pUb1"/>
        </listOfProducts>
        <listOfModifiers>
          <modifierSpeciesReference species="SCF"/>
        </listOfModifiers>
        <kineticLaw>
          <math xmlns="http://www.w3.org/1998/Math/MathML">
            <apply>
              <times/>
              <ci> cytoplasm_Foxo1_Pa1_Pd1_Pe1_pUb0 </ci>
              <ci> SCF </ci>
              <ci> kub </ci>
            </apply>
          </math>
          <listOfParameters>
            <parameter id="kub" value="6.6e-05"/>
          </listOfParameters>
        </kineticLaw>
      </reaction>
      <reaction id="R355" name="conversion of nucleus_Foxo1_Pa1_Pd1_Pe1_pUb0 to nucleus_Foxo1_Pa1_Pd1_Pe1_pUb1 by SCF" reversible="false">
        <listOfReactants>
          <speciesReference species="nucleus_Foxo1_Pa1_Pd1_Pe1_pUb0"/>
        </listOfReactants>
        <listOfProducts>
          <speciesReference species="nucleus_Foxo1_Pa1_Pd1_Pe1_pUb1"/>
        </listOfProducts>
        <listOfModifiers>
          <modifierSpeciesReference species="SCF"/>
        </listOfModifiers>
        <kineticLaw>
          <math xmlns="http://www.w3.org/1998/Math/MathML">
            <apply>
              <times/>
              <ci> nucleus_Foxo1_Pa1_Pd1_Pe1_pUb0 </ci>
              <ci> SCF </ci>
              <ci> kub </ci>
            </apply>
          </math>
          <listOfParameters>
            <parameter id="kub" value="6.6e-05"/>
          </listOfParameters>
        </kineticLaw>
      </reaction>
      <reaction id="R356" name="conversion of dnabound_Foxo1_Pa1_Pd1_Pe1_pUb0 to dnabound_Foxo1_Pa1_Pd1_Pe1_pUb1 by SCF" reversible="false">
        <listOfReactants>
          <speciesReference species="dnabound_Foxo1_Pa1_Pd1_Pe1_pUb0"/>
        </listOfReactants>
        <listOfProducts>
          <speciesReference species="dnabound_Foxo1_Pa1_Pd1_Pe1_pUb1"/>
        </listOfProducts>
        <listOfModifiers>
          <modifierSpeciesReference species="SCF"/>
        </listOfModifiers>
        <kineticLaw>
          <math xmlns="http://www.w3.org/1998/Math/MathML">
            <apply>
              <times/>
              <ci> dnabound_Foxo1_Pa1_Pd1_Pe1_pUb0 </ci>
              <ci> SCF </ci>
              <ci> kub </ci>
            </apply>
          </math>
          <listOfParameters>
            <parameter id="kub" value="6.6e-05"/>
          </listOfParameters>
        </kineticLaw>
      </reaction>
      <reaction id="R357" name="degradation of cytoplasm_Foxo1_Pa0_Pd0_Pe0_pUb1" reversible="false">
        <listOfReactants>
          <speciesReference species="cytoplasm_Foxo1_Pa0_Pd0_Pe0_pUb1"/>
        </listOfReactants>
        <listOfProducts>
          <speciesReference species="degr_Foxo1"/>
        </listOfProducts>
        <listOfModifiers>
          <modifierSpeciesReference species="Proteasome"/>
        </listOfModifiers>
        <kineticLaw>
          <math xmlns="http://www.w3.org/1998/Math/MathML">
            <apply>
              <times/>
              <ci> cytoplasm_Foxo1_Pa0_Pd0_Pe0_pUb1 </ci>
              <ci> Proteasome </ci>
              <ci> kdeg </ci>
            </apply>
          </math>
          <listOfParameters>
            <parameter id="kdeg" value="0.0001"/>
          </listOfParameters>
        </kineticLaw>
      </reaction>
      <reaction id="R358" name="degradation of cytoplasm_Foxo1_Pa0_Pd0_Pe1_pUb1" reversible="false">
        <listOfReactants>
          <speciesReference species="cytoplasm_Foxo1_Pa0_Pd0_Pe1_pUb1"/>
        </listOfReactants>
        <listOfProducts>
          <speciesReference species="degr_Foxo1"/>
        </listOfProducts>
        <listOfModifiers>
          <modifierSpeciesReference species="Proteasome"/>
        </listOfModifiers>
        <kineticLaw>
          <math xmlns="http://www.w3.org/1998/Math/MathML">
            <apply>
              <times/>
              <ci> cytoplasm_Foxo1_Pa0_Pd0_Pe1_pUb1 </ci>
              <ci> Proteasome </ci>
              <ci> kdeg </ci>
            </apply>
          </math>
          <listOfParameters>
            <parameter id="kdeg" value="0.0001"/>
          </listOfParameters>
        </kineticLaw>
      </reaction>
      <reaction id="R359" name="degradation of cytoplasm_Foxo1_Pa0_Pd1_Pe0_pUb1" reversible="false">
        <listOfReactants>
          <speciesReference species="cytoplasm_Foxo1_Pa0_Pd1_Pe0_pUb1"/>
        </listOfReactants>
        <listOfProducts>
          <speciesReference species="degr_Foxo1"/>
        </listOfProducts>
        <listOfModifiers>
          <modifierSpeciesReference species="Proteasome"/>
        </listOfModifiers>
        <kineticLaw>
          <math xmlns="http://www.w3.org/1998/Math/MathML">
            <apply>
              <times/>
              <ci> cytoplasm_Foxo1_Pa0_Pd1_Pe0_pUb1 </ci>
              <ci> Proteasome </ci>
              <ci> kdeg </ci>
            </apply>
          </math>
          <listOfParameters>
            <parameter id="kdeg" value="0.0001"/>
          </listOfParameters>
        </kineticLaw>
      </reaction>
      <reaction id="R360" name="degradation of cytoplasm_Foxo1_Pa0_Pd1_Pe1_pUb1" reversible="false">
        <listOfReactants>
          <speciesReference species="cytoplasm_Foxo1_Pa0_Pd1_Pe1_pUb1"/>
        </listOfReactants>
        <listOfProducts>
          <speciesReference species="degr_Foxo1"/>
        </listOfProducts>
        <listOfModifiers>
          <modifierSpeciesReference species="Proteasome"/>
        </listOfModifiers>
        <kineticLaw>
          <math xmlns="http://www.w3.org/1998/Math/MathML">
            <apply>
              <times/>
              <ci> cytoplasm_Foxo1_Pa0_Pd1_Pe1_pUb1 </ci>
              <ci> Proteasome </ci>
              <ci> kdeg </ci>
            </apply>
          </math>
          <listOfParameters>
            <parameter id="kdeg" value="0.0001"/>
          </listOfParameters>
        </kineticLaw>
      </reaction>
      <reaction id="R361" name="degradation of cytoplasm_Foxo1_Pa1_Pd0_Pe0_pUb1" reversible="false">
        <listOfReactants>
          <speciesReference species="cytoplasm_Foxo1_Pa1_Pd0_Pe0_pUb1"/>
        </listOfReactants>
        <listOfProducts>
          <speciesReference species="degr_Foxo1"/>
        </listOfProducts>
        <listOfModifiers>
          <modifierSpeciesReference species="Proteasome"/>
        </listOfModifiers>
        <kineticLaw>
          <math xmlns="http://www.w3.org/1998/Math/MathML">
            <apply>
              <times/>
              <ci> cytoplasm_Foxo1_Pa1_Pd0_Pe0_pUb1 </ci>
              <ci> Proteasome </ci>
              <ci> kdeg </ci>
            </apply>
          </math>
          <listOfParameters>
            <parameter id="kdeg" value="0.0001"/>
          </listOfParameters>
        </kineticLaw>
      </reaction>
      <reaction id="R362" name="degradation of cytoplasm_Foxo1_Pa1_Pd0_Pe1_pUb1" reversible="false">
        <listOfReactants>
          <speciesReference species="cytoplasm_Foxo1_Pa1_Pd0_Pe1_pUb1"/>
        </listOfReactants>
        <listOfProducts>
          <speciesReference species="degr_Foxo1"/>
        </listOfProducts>
        <listOfModifiers>
          <modifierSpeciesReference species="Proteasome"/>
        </listOfModifiers>
        <kineticLaw>
          <math xmlns="http://www.w3.org/1998/Math/MathML">
            <apply>
              <times/>
              <ci> cytoplasm_Foxo1_Pa1_Pd0_Pe1_pUb1 </ci>
              <ci> Proteasome </ci>
              <ci> kdeg </ci>
            </apply>
          </math>
          <listOfParameters>
            <parameter id="kdeg" value="0.0001"/>
          </listOfParameters>
        </kineticLaw>
      </reaction>
      <reaction id="R363" name="degradation of cytoplasm_Foxo1_Pa1_Pd1_Pe0_pUb1" reversible="false">
        <listOfReactants>
          <speciesReference species="cytoplasm_Foxo1_Pa1_Pd1_Pe0_pUb1"/>
        </listOfReactants>
        <listOfProducts>
          <speciesReference species="degr_Foxo1"/>
        </listOfProducts>
        <listOfModifiers>
          <modifierSpeciesReference species="Proteasome"/>
        </listOfModifiers>
        <kineticLaw>
          <math xmlns="http://www.w3.org/1998/Math/MathML">
            <apply>
              <times/>
              <ci> cytoplasm_Foxo1_Pa1_Pd1_Pe0_pUb1 </ci>
              <ci> Proteasome </ci>
              <ci> kdeg </ci>
            </apply>
          </math>
          <listOfParameters>
            <parameter id="kdeg" value="0.0001"/>
          </listOfParameters>
        </kineticLaw>
      </reaction>
      <reaction id="R364" name="degradation of cytoplasm_Foxo1_Pa1_Pd1_Pe1_pUb1" reversible="false">
        <listOfReactants>
          <speciesReference species="cytoplasm_Foxo1_Pa1_Pd1_Pe1_pUb1"/>
        </listOfReactants>
        <listOfProducts>
          <speciesReference species="degr_Foxo1"/>
        </listOfProducts>
        <listOfModifiers>
          <modifierSpeciesReference species="Proteasome"/>
        </listOfModifiers>
        <kineticLaw>
          <math xmlns="http://www.w3.org/1998/Math/MathML">
            <apply>
              <times/>
              <ci> cytoplasm_Foxo1_Pa1_Pd1_Pe1_pUb1 </ci>
              <ci> Proteasome </ci>
              <ci> kdeg </ci>
            </apply>
          </math>
          <listOfParameters>
            <parameter id="kdeg" value="0.0001"/>
          </listOfParameters>
        </kineticLaw>
      </reaction>
      <reaction id="R365" name="transcription of InR by dnabound_Foxo1_Pa0_Pd0_Pe0_pUb0" reversible="false">
        <listOfReactants>
          <speciesReference species="null"/>
        </listOfReactants>
        <listOfProducts>
          <speciesReference species="nucleus_RNA_InR"/>
        </listOfProducts>
        <listOfModifiers>
          <modifierSpeciesReference species="dnabound_Foxo1_Pa0_Pd0_Pe0_pUb0"/>
        </listOfModifiers>
        <kineticLaw>
          <math xmlns="http://www.w3.org/1998/Math/MathML">
            <apply>
              <times/>
              <ci> dnabound_Foxo1_Pa0_Pd0_Pe0_pUb0 </ci>
              <ci> ktranscr </ci>
            </apply>
          </math>
          <listOfParameters>
            <parameter id="ktranscr" value="0.24"/>
          </listOfParameters>
        </kineticLaw>
      </reaction>
      <reaction id="R366" name="transcription of SOD2 by dnabound_Foxo1_Pa0_Pd0_Pe0_pUb0" reversible="false">
        <listOfReactants>
          <speciesReference species="null"/>
        </listOfReactants>
        <listOfProducts>
          <speciesReference species="nucleus_RNA_SOD2"/>
        </listOfProducts>
        <listOfModifiers>
          <modifierSpeciesReference species="dnabound_Foxo1_Pa0_Pd0_Pe0_pUb0"/>
        </listOfModifiers>
        <kineticLaw>
          <math xmlns="http://www.w3.org/1998/Math/MathML">
            <apply>
              <times/>
              <ci> dnabound_Foxo1_Pa0_Pd0_Pe0_pUb0 </ci>
              <ci> ktranscr </ci>
            </apply>
          </math>
          <listOfParameters>
            <parameter id="ktranscr" value="0.95"/>
          </listOfParameters>
        </kineticLaw>
      </reaction>
      <reaction id="R367" name="transcription of InR by dnabound_Foxo1_Pa0_Pd0_Pe0_pUb1" reversible="false">
        <listOfReactants>
          <speciesReference species="null"/>
        </listOfReactants>
        <listOfProducts>
          <speciesReference species="nucleus_RNA_InR"/>
        </listOfProducts>
        <listOfModifiers>
          <modifierSpeciesReference species="dnabound_Foxo1_Pa0_Pd0_Pe0_pUb1"/>
        </listOfModifiers>
        <kineticLaw>
          <math xmlns="http://www.w3.org/1998/Math/MathML">
            <apply>
              <times/>
              <ci> dnabound_Foxo1_Pa0_Pd0_Pe0_pUb1 </ci>
              <ci> ktranscr </ci>
            </apply>
          </math>
          <listOfParameters>
            <parameter id="ktranscr" value="0.24"/>
          </listOfParameters>
        </kineticLaw>
      </reaction>
      <reaction id="R368" name="transcription of SOD2 by dnabound_Foxo1_Pa0_Pd0_Pe0_pUb1" reversible="false">
        <listOfReactants>
          <speciesReference species="null"/>
        </listOfReactants>
        <listOfProducts>
          <speciesReference species="nucleus_RNA_SOD2"/>
        </listOfProducts>
        <listOfModifiers>
          <modifierSpeciesReference species="dnabound_Foxo1_Pa0_Pd0_Pe0_pUb1"/>
        </listOfModifiers>
        <kineticLaw>
          <math xmlns="http://www.w3.org/1998/Math/MathML">
            <apply>
              <times/>
              <ci> dnabound_Foxo1_Pa0_Pd0_Pe0_pUb1 </ci>
              <ci> ktranscr </ci>
            </apply>
          </math>
          <listOfParameters>
            <parameter id="ktranscr" value="0.95"/>
          </listOfParameters>
        </kineticLaw>
      </reaction>
      <reaction id="R369" name="transcription of InR by dnabound_Foxo1_Pa0_Pd0_Pe1_pUb0" reversible="false">
        <listOfReactants>
          <speciesReference species="null"/>
        </listOfReactants>
        <listOfProducts>
          <speciesReference species="nucleus_RNA_InR"/>
        </listOfProducts>
        <listOfModifiers>
          <modifierSpeciesReference species="dnabound_Foxo1_Pa0_Pd0_Pe1_pUb0"/>
        </listOfModifiers>
        <kineticLaw>
          <math xmlns="http://www.w3.org/1998/Math/MathML">
            <apply>
              <times/>
              <ci> dnabound_Foxo1_Pa0_Pd0_Pe1_pUb0 </ci>
              <ci> ktranscr </ci>
            </apply>
          </math>
          <listOfParameters>
            <parameter id="ktranscr" value="0.24"/>
          </listOfParameters>
        </kineticLaw>
      </reaction>
      <reaction id="R370" name="transcription of SOD2 by dnabound_Foxo1_Pa0_Pd0_Pe1_pUb0" reversible="false">
        <listOfReactants>
          <speciesReference species="null"/>
        </listOfReactants>
        <listOfProducts>
          <speciesReference species="nucleus_RNA_SOD2"/>
        </listOfProducts>
        <listOfModifiers>
          <modifierSpeciesReference species="dnabound_Foxo1_Pa0_Pd0_Pe1_pUb0"/>
        </listOfModifiers>
        <kineticLaw>
          <math xmlns="http://www.w3.org/1998/Math/MathML">
            <apply>
              <times/>
              <ci> dnabound_Foxo1_Pa0_Pd0_Pe1_pUb0 </ci>
              <ci> ktranscr </ci>
            </apply>
          </math>
          <listOfParameters>
            <parameter id="ktranscr" value="0.95"/>
          </listOfParameters>
        </kineticLaw>
      </reaction>
      <reaction id="R371" name="transcription of InR by dnabound_Foxo1_Pa0_Pd0_Pe1_pUb1" reversible="false">
        <listOfReactants>
          <speciesReference species="null"/>
        </listOfReactants>
        <listOfProducts>
          <speciesReference species="nucleus_RNA_InR"/>
        </listOfProducts>
        <listOfModifiers>
          <modifierSpeciesReference species="dnabound_Foxo1_Pa0_Pd0_Pe1_pUb1"/>
        </listOfModifiers>
        <kineticLaw>
          <math xmlns="http://www.w3.org/1998/Math/MathML">
            <apply>
              <times/>
              <ci> dnabound_Foxo1_Pa0_Pd0_Pe1_pUb1 </ci>
              <ci> ktranscr </ci>
            </apply>
          </math>
          <listOfParameters>
            <parameter id="ktranscr" value="0.24"/>
          </listOfParameters>
        </kineticLaw>
      </reaction>
      <reaction id="R372" name="transcription of SOD2 by dnabound_Foxo1_Pa0_Pd0_Pe1_pUb1" reversible="false">
        <listOfReactants>
          <speciesReference species="null"/>
        </listOfReactants>
        <listOfProducts>
          <speciesReference species="nucleus_RNA_SOD2"/>
        </listOfProducts>
        <listOfModifiers>
          <modifierSpeciesReference species="dnabound_Foxo1_Pa0_Pd0_Pe1_pUb1"/>
        </listOfModifiers>
        <kineticLaw>
          <math xmlns="http://www.w3.org/1998/Math/MathML">
            <apply>
              <times/>
              <ci> dnabound_Foxo1_Pa0_Pd0_Pe1_pUb1 </ci>
              <ci> ktranscr </ci>
            </apply>
          </math>
          <listOfParameters>
            <parameter id="ktranscr" value="0.95"/>
          </listOfParameters>
        </kineticLaw>
      </reaction>
      <reaction id="R373" name="transcription of InR by dnabound_Foxo1_Pa0_Pd1_Pe0_pUb0" reversible="false">
        <listOfReactants>
          <speciesReference species="null"/>
        </listOfReactants>
        <listOfProducts>
          <speciesReference species="nucleus_RNA_InR"/>
        </listOfProducts>
        <listOfModifiers>
          <modifierSpeciesReference species="dnabound_Foxo1_Pa0_Pd1_Pe0_pUb0"/>
        </listOfModifiers>
        <kineticLaw>
          <math xmlns="http://www.w3.org/1998/Math/MathML">
            <apply>
              <times/>
              <ci> dnabound_Foxo1_Pa0_Pd1_Pe0_pUb0 </ci>
              <ci> ktranscr </ci>
            </apply>
          </math>
          <listOfParameters>
            <parameter id="ktranscr" value="0.24"/>
          </listOfParameters>
        </kineticLaw>
      </reaction>
      <reaction id="R374" name="transcription of SOD2 by dnabound_Foxo1_Pa0_Pd1_Pe0_pUb0" reversible="false">
        <listOfReactants>
          <speciesReference species="null"/>
        </listOfReactants>
        <listOfProducts>
          <speciesReference species="nucleus_RNA_SOD2"/>
        </listOfProducts>
        <listOfModifiers>
          <modifierSpeciesReference species="dnabound_Foxo1_Pa0_Pd1_Pe0_pUb0"/>
        </listOfModifiers>
        <kineticLaw>
          <math xmlns="http://www.w3.org/1998/Math/MathML">
            <apply>
              <times/>
              <ci> dnabound_Foxo1_Pa0_Pd1_Pe0_pUb0 </ci>
              <ci> ktranscr </ci>
            </apply>
          </math>
          <listOfParameters>
            <parameter id="ktranscr" value="0.95"/>
          </listOfParameters>
        </kineticLaw>
      </reaction>
      <reaction id="R375" name="transcription of InR by dnabound_Foxo1_Pa0_Pd1_Pe0_pUb1" reversible="false">
        <listOfReactants>
          <speciesReference species="null"/>
        </listOfReactants>
        <listOfProducts>
          <speciesReference species="nucleus_RNA_InR"/>
        </listOfProducts>
        <listOfModifiers>
          <modifierSpeciesReference species="dnabound_Foxo1_Pa0_Pd1_Pe0_pUb1"/>
        </listOfModifiers>
        <kineticLaw>
          <math xmlns="http://www.w3.org/1998/Math/MathML">
            <apply>
              <times/>
              <ci> dnabound_Foxo1_Pa0_Pd1_Pe0_pUb1 </ci>
              <ci> ktranscr </ci>
            </apply>
          </math>
          <listOfParameters>
            <parameter id="ktranscr" value="0.24"/>
          </listOfParameters>
        </kineticLaw>
      </reaction>
      <reaction id="R376" name="transcription of SOD2 by dnabound_Foxo1_Pa0_Pd1_Pe0_pUb1" reversible="false">
        <listOfReactants>
          <speciesReference species="null"/>
        </listOfReactants>
        <listOfProducts>
          <speciesReference species="nucleus_RNA_SOD2"/>
        </listOfProducts>
        <listOfModifiers>
          <modifierSpeciesReference species="dnabound_Foxo1_Pa0_Pd1_Pe0_pUb1"/>
        </listOfModifiers>
        <kineticLaw>
          <math xmlns="http://www.w3.org/1998/Math/MathML">
            <apply>
              <times/>
              <ci> dnabound_Foxo1_Pa0_Pd1_Pe0_pUb1 </ci>
              <ci> ktranscr </ci>
            </apply>
          </math>
          <listOfParameters>
            <parameter id="ktranscr" value="0.95"/>
          </listOfParameters>
        </kineticLaw>
      </reaction>
      <reaction id="R377" name="transcription of InR by dnabound_Foxo1_Pa0_Pd1_Pe1_pUb0" reversible="false">
        <listOfReactants>
          <speciesReference species="null"/>
        </listOfReactants>
        <listOfProducts>
          <speciesReference species="nucleus_RNA_InR"/>
        </listOfProducts>
        <listOfModifiers>
          <modifierSpeciesReference species="dnabound_Foxo1_Pa0_Pd1_Pe1_pUb0"/>
        </listOfModifiers>
        <kineticLaw>
          <math xmlns="http://www.w3.org/1998/Math/MathML">
            <apply>
              <times/>
              <ci> dnabound_Foxo1_Pa0_Pd1_Pe1_pUb0 </ci>
              <ci> ktranscr </ci>
            </apply>
          </math>
          <listOfParameters>
            <parameter id="ktranscr" value="0.24"/>
          </listOfParameters>
        </kineticLaw>
      </reaction>
      <reaction id="R378" name="transcription of SOD2 by dnabound_Foxo1_Pa0_Pd1_Pe1_pUb0" reversible="false">
        <listOfReactants>
          <speciesReference species="null"/>
        </listOfReactants>
        <listOfProducts>
          <speciesReference species="nucleus_RNA_SOD2"/>
        </listOfProducts>
        <listOfModifiers>
          <modifierSpeciesReference species="dnabound_Foxo1_Pa0_Pd1_Pe1_pUb0"/>
        </listOfModifiers>
        <kineticLaw>
          <math xmlns="http://www.w3.org/1998/Math/MathML">
            <apply>
              <times/>
              <ci> dnabound_Foxo1_Pa0_Pd1_Pe1_pUb0 </ci>
              <ci> ktranscr </ci>
            </apply>
          </math>
          <listOfParameters>
            <parameter id="ktranscr" value="0.95"/>
          </listOfParameters>
        </kineticLaw>
      </reaction>
      <reaction id="R379" name="transcription of InR by dnabound_Foxo1_Pa0_Pd1_Pe1_pUb1" reversible="false">
        <listOfReactants>
          <speciesReference species="null"/>
        </listOfReactants>
        <listOfProducts>
          <speciesReference species="nucleus_RNA_InR"/>
        </listOfProducts>
        <listOfModifiers>
          <modifierSpeciesReference species="dnabound_Foxo1_Pa0_Pd1_Pe1_pUb1"/>
        </listOfModifiers>
        <kineticLaw>
          <math xmlns="http://www.w3.org/1998/Math/MathML">
            <apply>
              <times/>
              <ci> dnabound_Foxo1_Pa0_Pd1_Pe1_pUb1 </ci>
              <ci> ktranscr </ci>
            </apply>
          </math>
          <listOfParameters>
            <parameter id="ktranscr" value="0.24"/>
          </listOfParameters>
        </kineticLaw>
      </reaction>
      <reaction id="R380" name="transcription of SOD2 by dnabound_Foxo1_Pa0_Pd1_Pe1_pUb1" reversible="false">
        <listOfReactants>
          <speciesReference species="null"/>
        </listOfReactants>
        <listOfProducts>
          <speciesReference species="nucleus_RNA_SOD2"/>
        </listOfProducts>
        <listOfModifiers>
          <modifierSpeciesReference species="dnabound_Foxo1_Pa0_Pd1_Pe1_pUb1"/>
        </listOfModifiers>
        <kineticLaw>
          <math xmlns="http://www.w3.org/1998/Math/MathML">
            <apply>
              <times/>
              <ci> dnabound_Foxo1_Pa0_Pd1_Pe1_pUb1 </ci>
              <ci> ktranscr </ci>
            </apply>
          </math>
          <listOfParameters>
            <parameter id="ktranscr" value="0.95"/>
          </listOfParameters>
        </kineticLaw>
      </reaction>
      <reaction id="R381" name="transcription of InR by dnabound_Foxo1_Pa1_Pd0_Pe0_pUb0" reversible="false">
        <listOfReactants>
          <speciesReference species="null"/>
        </listOfReactants>
        <listOfProducts>
          <speciesReference species="nucleus_RNA_InR"/>
        </listOfProducts>
        <listOfModifiers>
          <modifierSpeciesReference species="dnabound_Foxo1_Pa1_Pd0_Pe0_pUb0"/>
        </listOfModifiers>
        <kineticLaw>
          <math xmlns="http://www.w3.org/1998/Math/MathML">
            <apply>
              <times/>
              <ci> dnabound_Foxo1_Pa1_Pd0_Pe0_pUb0 </ci>
              <ci> ktranscr </ci>
            </apply>
          </math>
          <listOfParameters>
            <parameter id="ktranscr" value="0.24"/>
          </listOfParameters>
        </kineticLaw>
      </reaction>
      <reaction id="R382" name="transcription of SOD2 by dnabound_Foxo1_Pa1_Pd0_Pe0_pUb0" reversible="false">
        <listOfReactants>
          <speciesReference species="null"/>
        </listOfReactants>
        <listOfProducts>
          <speciesReference species="nucleus_RNA_SOD2"/>
        </listOfProducts>
        <listOfModifiers>
          <modifierSpeciesReference species="dnabound_Foxo1_Pa1_Pd0_Pe0_pUb0"/>
        </listOfModifiers>
        <kineticLaw>
          <math xmlns="http://www.w3.org/1998/Math/MathML">
            <apply>
              <times/>
              <ci> dnabound_Foxo1_Pa1_Pd0_Pe0_pUb0 </ci>
              <ci> ktranscr </ci>
            </apply>
          </math>
          <listOfParameters>
            <parameter id="ktranscr" value="0.95"/>
          </listOfParameters>
        </kineticLaw>
      </reaction>
      <reaction id="R383" name="transcription of InR by dnabound_Foxo1_Pa1_Pd0_Pe0_pUb1" reversible="false">
        <listOfReactants>
          <speciesReference species="null"/>
        </listOfReactants>
        <listOfProducts>
          <speciesReference species="nucleus_RNA_InR"/>
        </listOfProducts>
        <listOfModifiers>
          <modifierSpeciesReference species="dnabound_Foxo1_Pa1_Pd0_Pe0_pUb1"/>
        </listOfModifiers>
        <kineticLaw>
          <math xmlns="http://www.w3.org/1998/Math/MathML">
            <apply>
              <times/>
              <ci> dnabound_Foxo1_Pa1_Pd0_Pe0_pUb1 </ci>
              <ci> ktranscr </ci>
            </apply>
          </math>
          <listOfParameters>
            <parameter id="ktranscr" value="0.24"/>
          </listOfParameters>
        </kineticLaw>
      </reaction>
      <reaction id="R384" name="transcription of SOD2 by dnabound_Foxo1_Pa1_Pd0_Pe0_pUb1" reversible="false">
        <listOfReactants>
          <speciesReference species="null"/>
        </listOfReactants>
        <listOfProducts>
          <speciesReference species="nucleus_RNA_SOD2"/>
        </listOfProducts>
        <listOfModifiers>
          <modifierSpeciesReference species="dnabound_Foxo1_Pa1_Pd0_Pe0_pUb1"/>
        </listOfModifiers>
        <kineticLaw>
          <math xmlns="http://www.w3.org/1998/Math/MathML">
            <apply>
              <times/>
              <ci> dnabound_Foxo1_Pa1_Pd0_Pe0_pUb1 </ci>
              <ci> ktranscr </ci>
            </apply>
          </math>
          <listOfParameters>
            <parameter id="ktranscr" value="0.95"/>
          </listOfParameters>
        </kineticLaw>
      </reaction>
      <reaction id="R385" name="transcription of InR by dnabound_Foxo1_Pa1_Pd0_Pe1_pUb0" reversible="false">
        <listOfReactants>
          <speciesReference species="null"/>
        </listOfReactants>
        <listOfProducts>
          <speciesReference species="nucleus_RNA_InR"/>
        </listOfProducts>
        <listOfModifiers>
          <modifierSpeciesReference species="dnabound_Foxo1_Pa1_Pd0_Pe1_pUb0"/>
        </listOfModifiers>
        <kineticLaw>
          <math xmlns="http://www.w3.org/1998/Math/MathML">
            <apply>
              <times/>
              <ci> dnabound_Foxo1_Pa1_Pd0_Pe1_pUb0 </ci>
              <ci> ktranscr </ci>
            </apply>
          </math>
          <listOfParameters>
            <parameter id="ktranscr" value="0.24"/>
          </listOfParameters>
        </kineticLaw>
      </reaction>
      <reaction id="R386" name="transcription of SOD2 by dnabound_Foxo1_Pa1_Pd0_Pe1_pUb0" reversible="false">
        <listOfReactants>
          <speciesReference species="null"/>
        </listOfReactants>
        <listOfProducts>
          <speciesReference species="nucleus_RNA_SOD2"/>
        </listOfProducts>
        <listOfModifiers>
          <modifierSpeciesReference species="dnabound_Foxo1_Pa1_Pd0_Pe1_pUb0"/>
        </listOfModifiers>
        <kineticLaw>
          <math xmlns="http://www.w3.org/1998/Math/MathML">
            <apply>
              <times/>
              <ci> dnabound_Foxo1_Pa1_Pd0_Pe1_pUb0 </ci>
              <ci> ktranscr </ci>
            </apply>
          </math>
          <listOfParameters>
            <parameter id="ktranscr" value="0.95"/>
          </listOfParameters>
        </kineticLaw>
      </reaction>
      <reaction id="R387" name="transcription of InR by dnabound_Foxo1_Pa1_Pd0_Pe1_pUb1" reversible="false">
        <listOfReactants>
          <speciesReference species="null"/>
        </listOfReactants>
        <listOfProducts>
          <speciesReference species="nucleus_RNA_InR"/>
        </listOfProducts>
        <listOfModifiers>
          <modifierSpeciesReference species="dnabound_Foxo1_Pa1_Pd0_Pe1_pUb1"/>
        </listOfModifiers>
        <kineticLaw>
          <math xmlns="http://www.w3.org/1998/Math/MathML">
            <apply>
              <times/>
              <ci> dnabound_Foxo1_Pa1_Pd0_Pe1_pUb1 </ci>
              <ci> ktranscr </ci>
            </apply>
          </math>
          <listOfParameters>
            <parameter id="ktranscr" value="0.24"/>
          </listOfParameters>
        </kineticLaw>
      </reaction>
      <reaction id="R388" name="transcription of SOD2 by dnabound_Foxo1_Pa1_Pd0_Pe1_pUb1" reversible="false">
        <listOfReactants>
          <speciesReference species="null"/>
        </listOfReactants>
        <listOfProducts>
          <speciesReference species="nucleus_RNA_SOD2"/>
        </listOfProducts>
        <listOfModifiers>
          <modifierSpeciesReference species="dnabound_Foxo1_Pa1_Pd0_Pe1_pUb1"/>
        </listOfModifiers>
        <kineticLaw>
          <math xmlns="http://www.w3.org/1998/Math/MathML">
            <apply>
              <times/>
              <ci> dnabound_Foxo1_Pa1_Pd0_Pe1_pUb1 </ci>
              <ci> ktranscr </ci>
            </apply>
          </math>
          <listOfParameters>
            <parameter id="ktranscr" value="0.95"/>
          </listOfParameters>
        </kineticLaw>
      </reaction>
      <reaction id="R389" name="transcription of InR by dnabound_Foxo1_Pa1_Pd1_Pe0_pUb0" reversible="false">
        <listOfReactants>
          <speciesReference species="null"/>
        </listOfReactants>
        <listOfProducts>
          <speciesReference species="nucleus_RNA_InR"/>
        </listOfProducts>
        <listOfModifiers>
          <modifierSpeciesReference species="dnabound_Foxo1_Pa1_Pd1_Pe0_pUb0"/>
        </listOfModifiers>
        <kineticLaw>
          <math xmlns="http://www.w3.org/1998/Math/MathML">
            <apply>
              <times/>
              <ci> dnabound_Foxo1_Pa1_Pd1_Pe0_pUb0 </ci>
              <ci> ktranscr </ci>
            </apply>
          </math>
          <listOfParameters>
            <parameter id="ktranscr" value="0.24"/>
          </listOfParameters>
        </kineticLaw>
      </reaction>
      <reaction id="R390" name="transcription of SOD2 by dnabound_Foxo1_Pa1_Pd1_Pe0_pUb0" reversible="false">
        <listOfReactants>
          <speciesReference species="null"/>
        </listOfReactants>
        <listOfProducts>
          <speciesReference species="nucleus_RNA_SOD2"/>
        </listOfProducts>
        <listOfModifiers>
          <modifierSpeciesReference species="dnabound_Foxo1_Pa1_Pd1_Pe0_pUb0"/>
        </listOfModifiers>
        <kineticLaw>
          <math xmlns="http://www.w3.org/1998/Math/MathML">
            <apply>
              <times/>
              <ci> dnabound_Foxo1_Pa1_Pd1_Pe0_pUb0 </ci>
              <ci> ktranscr </ci>
            </apply>
          </math>
          <listOfParameters>
            <parameter id="ktranscr" value="0.95"/>
          </listOfParameters>
        </kineticLaw>
      </reaction>
      <reaction id="R391" name="transcription of InR by dnabound_Foxo1_Pa1_Pd1_Pe0_pUb1" reversible="false">
        <listOfReactants>
          <speciesReference species="null"/>
        </listOfReactants>
        <listOfProducts>
          <speciesReference species="nucleus_RNA_InR"/>
        </listOfProducts>
        <listOfModifiers>
          <modifierSpeciesReference species="dnabound_Foxo1_Pa1_Pd1_Pe0_pUb1"/>
        </listOfModifiers>
        <kineticLaw>
          <math xmlns="http://www.w3.org/1998/Math/MathML">
            <apply>
              <times/>
              <ci> dnabound_Foxo1_Pa1_Pd1_Pe0_pUb1 </ci>
              <ci> ktranscr </ci>
            </apply>
          </math>
          <listOfParameters>
            <parameter id="ktranscr" value="0.24"/>
          </listOfParameters>
        </kineticLaw>
      </reaction>
      <reaction id="R392" name="transcription of SOD2 by dnabound_Foxo1_Pa1_Pd1_Pe0_pUb1" reversible="false">
        <listOfReactants>
          <speciesReference species="null"/>
        </listOfReactants>
        <listOfProducts>
          <speciesReference species="nucleus_RNA_SOD2"/>
        </listOfProducts>
        <listOfModifiers>
          <modifierSpeciesReference species="dnabound_Foxo1_Pa1_Pd1_Pe0_pUb1"/>
        </listOfModifiers>
        <kineticLaw>
          <math xmlns="http://www.w3.org/1998/Math/MathML">
            <apply>
              <times/>
              <ci> dnabound_Foxo1_Pa1_Pd1_Pe0_pUb1 </ci>
              <ci> ktranscr </ci>
            </apply>
          </math>
          <listOfParameters>
            <parameter id="ktranscr" value="0.95"/>
          </listOfParameters>
        </kineticLaw>
      </reaction>
      <reaction id="R393" name="transcription of InR by dnabound_Foxo1_Pa1_Pd1_Pe1_pUb0" reversible="false">
        <listOfReactants>
          <speciesReference species="null"/>
        </listOfReactants>
        <listOfProducts>
          <speciesReference species="nucleus_RNA_InR"/>
        </listOfProducts>
        <listOfModifiers>
          <modifierSpeciesReference species="dnabound_Foxo1_Pa1_Pd1_Pe1_pUb0"/>
        </listOfModifiers>
        <kineticLaw>
          <math xmlns="http://www.w3.org/1998/Math/MathML">
            <apply>
              <times/>
              <ci> dnabound_Foxo1_Pa1_Pd1_Pe1_pUb0 </ci>
              <ci> ktranscr </ci>
            </apply>
          </math>
          <listOfParameters>
            <parameter id="ktranscr" value="0.24"/>
          </listOfParameters>
        </kineticLaw>
      </reaction>
      <reaction id="R394" name="transcription of SOD2 by dnabound_Foxo1_Pa1_Pd1_Pe1_pUb0" reversible="false">
        <listOfReactants>
          <speciesReference species="null"/>
        </listOfReactants>
        <listOfProducts>
          <speciesReference species="nucleus_RNA_SOD2"/>
        </listOfProducts>
        <listOfModifiers>
          <modifierSpeciesReference species="dnabound_Foxo1_Pa1_Pd1_Pe1_pUb0"/>
        </listOfModifiers>
        <kineticLaw>
          <math xmlns="http://www.w3.org/1998/Math/MathML">
            <apply>
              <times/>
              <ci> dnabound_Foxo1_Pa1_Pd1_Pe1_pUb0 </ci>
              <ci> ktranscr </ci>
            </apply>
          </math>
          <listOfParameters>
            <parameter id="ktranscr" value="0.95"/>
          </listOfParameters>
        </kineticLaw>
      </reaction>
      <reaction id="R395" name="transcription of InR by dnabound_Foxo1_Pa1_Pd1_Pe1_pUb1" reversible="false">
        <listOfReactants>
          <speciesReference species="null"/>
        </listOfReactants>
        <listOfProducts>
          <speciesReference species="nucleus_RNA_InR"/>
        </listOfProducts>
        <listOfModifiers>
          <modifierSpeciesReference species="dnabound_Foxo1_Pa1_Pd1_Pe1_pUb1"/>
        </listOfModifiers>
        <kineticLaw>
          <math xmlns="http://www.w3.org/1998/Math/MathML">
            <apply>
              <times/>
              <ci> dnabound_Foxo1_Pa1_Pd1_Pe1_pUb1 </ci>
              <ci> ktranscr </ci>
            </apply>
          </math>
          <listOfParameters>
            <parameter id="ktranscr" value="0.24"/>
          </listOfParameters>
        </kineticLaw>
      </reaction>
      <reaction id="R396" name="transcription of SOD2 by dnabound_Foxo1_Pa1_Pd1_Pe1_pUb1" reversible="false">
        <listOfReactants>
          <speciesReference species="null"/>
        </listOfReactants>
        <listOfProducts>
          <speciesReference species="nucleus_RNA_SOD2"/>
        </listOfProducts>
        <listOfModifiers>
          <modifierSpeciesReference species="dnabound_Foxo1_Pa1_Pd1_Pe1_pUb1"/>
        </listOfModifiers>
        <kineticLaw>
          <math xmlns="http://www.w3.org/1998/Math/MathML">
            <apply>
              <times/>
              <ci> dnabound_Foxo1_Pa1_Pd1_Pe1_pUb1 </ci>
              <ci> ktranscr </ci>
            </apply>
          </math>
          <listOfParameters>
            <parameter id="ktranscr" value="0.95"/>
          </listOfParameters>
        </kineticLaw>
      </reaction>
      <reaction id="R397" name="basal transcription of InR" reversible="false">
        <listOfReactants>
          <speciesReference species="null"/>
        </listOfReactants>
        <listOfProducts>
          <speciesReference species="nucleus_RNA_InR"/>
        </listOfProducts>
        <kineticLaw>
          <math xmlns="http://www.w3.org/1998/Math/MathML">
            <ci> k_basal_transcr </ci>
          </math>
          <listOfParameters>
            <parameter id="k_basal_transcr" value="5"/>
          </listOfParameters>
        </kineticLaw>
      </reaction>
      <reaction id="R398" name="export of InR RNA" reversible="false">
        <listOfReactants>
          <speciesReference species="nucleus_RNA_InR"/>
        </listOfReactants>
        <listOfProducts>
          <speciesReference species="cytoplasm_RNA_InR"/>
        </listOfProducts>
        <kineticLaw>
          <math xmlns="http://www.w3.org/1998/Math/MathML">
            <apply>
              <times/>
              <ci> nucleus_RNA_InR </ci>
              <ci> kexp </ci>
            </apply>
          </math>
          <listOfParameters>
            <parameter id="kexp" value="0.22"/>
          </listOfParameters>
        </kineticLaw>
      </reaction>
      <reaction id="R399" name="cyto degr of InR RNA" reversible="false">
        <listOfReactants>
          <speciesReference species="cytoplasm_RNA_InR"/>
        </listOfReactants>
        <listOfProducts>
          <speciesReference species="null"/>
        </listOfProducts>
        <kineticLaw>
          <math xmlns="http://www.w3.org/1998/Math/MathML">
            <apply>
              <times/>
              <ci> cytoplasm_RNA_InR </ci>
              <ci> kmdeg </ci>
            </apply>
          </math>
          <listOfParameters>
            <parameter id="kmdeg" value="5.622"/>
          </listOfParameters>
        </kineticLaw>
      </reaction>
      <reaction id="R400" name="translation of InR" reversible="false">
        <listOfReactants>
          <speciesReference species="null"/>
        </listOfReactants>
        <listOfProducts>
          <speciesReference species="cytoplasm_InR"/>
        </listOfProducts>
        <listOfModifiers>
          <modifierSpeciesReference species="cytoplasm_RNA_InR"/>
        </listOfModifiers>
        <kineticLaw>
          <math xmlns="http://www.w3.org/1998/Math/MathML">
            <apply>
              <times/>
              <ci> cytoplasm_RNA_InR </ci>
              <ci> ktransl </ci>
            </apply>
          </math>
          <listOfParameters>
            <parameter id="ktransl" value="2.46"/>
          </listOfParameters>
        </kineticLaw>
      </reaction>
      <reaction id="R401" name="degradation of InR protein" reversible="false">
        <listOfReactants>
          <speciesReference species="cytoplasm_InR"/>
        </listOfReactants>
        <listOfProducts>
          <speciesReference species="null"/>
        </listOfProducts>
        <kineticLaw>
          <math xmlns="http://www.w3.org/1998/Math/MathML">
            <apply>
              <times/>
              <ci> cytoplasm_InR </ci>
              <ci> kpdeg </ci>
            </apply>
          </math>
          <listOfParameters>
            <parameter id="kpdeg" value="0.0044"/>
          </listOfParameters>
        </kineticLaw>
      </reaction>
      <reaction id="R402" name="basal transcription of SOD2" reversible="false">
        <listOfReactants>
          <speciesReference species="null"/>
        </listOfReactants>
        <listOfProducts>
          <speciesReference species="nucleus_RNA_SOD2"/>
        </listOfProducts>
        <kineticLaw>
          <math xmlns="http://www.w3.org/1998/Math/MathML">
            <ci> k_basal_transcr </ci>
          </math>
          <listOfParameters>
            <parameter id="k_basal_transcr" value="15"/>
          </listOfParameters>
        </kineticLaw>
      </reaction>
      <reaction id="R403" name="export of SOD2 RNA" reversible="false">
        <listOfReactants>
          <speciesReference species="nucleus_RNA_SOD2"/>
        </listOfReactants>
        <listOfProducts>
          <speciesReference species="cytoplasm_RNA_SOD2"/>
        </listOfProducts>
        <kineticLaw>
          <math xmlns="http://www.w3.org/1998/Math/MathML">
            <apply>
              <times/>
              <ci> nucleus_RNA_SOD2 </ci>
              <ci> kexp </ci>
            </apply>
          </math>
          <listOfParameters>
            <parameter id="kexp" value="0.22"/>
          </listOfParameters>
        </kineticLaw>
      </reaction>
      <reaction id="R404" name="cyto degr of SOD2 RNA" reversible="false">
        <listOfReactants>
          <speciesReference species="cytoplasm_RNA_SOD2"/>
        </listOfReactants>
        <listOfProducts>
          <speciesReference species="null"/>
        </listOfProducts>
        <kineticLaw>
          <math xmlns="http://www.w3.org/1998/Math/MathML">
            <apply>
              <times/>
              <ci> cytoplasm_RNA_SOD2 </ci>
              <ci> kmdeg </ci>
            </apply>
          </math>
          <listOfParameters>
            <parameter id="kmdeg" value="5.622"/>
          </listOfParameters>
        </kineticLaw>
      </reaction>
      <reaction id="R405" name="translation of SOD2" reversible="false">
        <listOfReactants>
          <speciesReference species="null"/>
        </listOfReactants>
        <listOfProducts>
          <speciesReference species="cytoplasm_SOD2"/>
        </listOfProducts>
        <listOfModifiers>
          <modifierSpeciesReference species="cytoplasm_RNA_SOD2"/>
        </listOfModifiers>
        <kineticLaw>
          <math xmlns="http://www.w3.org/1998/Math/MathML">
            <apply>
              <times/>
              <ci> cytoplasm_RNA_SOD2 </ci>
              <ci> ktransl </ci>
            </apply>
          </math>
          <listOfParameters>
            <parameter id="ktransl" value="1.23"/>
          </listOfParameters>
        </kineticLaw>
      </reaction>
      <reaction id="R406" name="degradation of SOD2 protein" reversible="false">
        <listOfReactants>
          <speciesReference species="cytoplasm_SOD2"/>
        </listOfReactants>
        <listOfProducts>
          <speciesReference species="null"/>
        </listOfProducts>
        <kineticLaw>
          <math xmlns="http://www.w3.org/1998/Math/MathML">
            <apply>
              <times/>
              <ci> cytoplasm_SOD2 </ci>
              <ci> kpdeg </ci>
            </apply>
          </math>
          <listOfParameters>
            <parameter id="kpdeg" value="0.0019"/>
          </listOfParameters>
        </kineticLaw>
      </reaction>
    </listOfReactions>
  </model>
</sbml>
